# Supplementary material for: Intrapopulation Genome Size Variation in D. melanogaster Reflects Life History Variation and Plasticity
Source: PLoS Genet. 2014 Jul 24;10(7):e1004522. doi: 10.1371/journal.pgen.1004522 (PMC4109859; doi:10.1371/journal.pgen.1004522)
Supplement: Table S1 — Genome size and phenotype data for the experiment. (XLSX) [file pgen.1004522.s004.xlsx]

## Sheet: Genome Sizes
Strain	N	Avg Mb	SE	Sex
DGRP_208	10	169.7	0.3	Female
DGRP_181	5	170.1	0.9	Female
DGRP_630	3	170.3	0.2	Female
DGRP_801	6	170.4	0.5	Female
DGRP_318	3	170.5	0.1	Female
DGRP_595	5	171	0.5	Female
DGRP_32	4	171.2	0.6	Female
DGRP_332	5	171.2	0.8	Female
DGRP_808	3	171.4	1	Female
DGRP_378	8	171.6	1	Female
DGRP_321	5	171.7	0.9	Female
DGRP_627	3	171.9	0.6	Female
DGRP_884	5	171.9	0.4	Female
DGRP_551	3	172.1	0.4	Female
DGRP_313	3	172.2	0.7	Female
DGRP_335	3	172.3	0.4	Female
DGRP_406	5	172.3	0.7	Female
DGRP_440	4	172.3	0.9	Female
DGRP_861	4	172.4	3.1	Female
DGRP_195	5	172.5	0.6	Female
DGRP_237	7	172.5	0.4	Female
DGRP_379	3	172.5	0.2	Female
DGRP_554	6	172.5	0.9	Female
DGRP_787	6	172.5	0.7	Female
DGRP_505	3	172.6	0.6	Female
DGRP_786	5	172.6	0.6	Female
DGRP_307	3	172.7	0.3	Female
DGRP_360	3	172.7	0.3	Female
DGRP_441	6	172.7	0.7	Female
DGRP_555	6	172.7	1	Female
DGRP_373	5	172.8	0.7	Female
DGRP_374	5	172.8	1	Female
DGRP_377	6	172.8	1.1	Female
DGRP_911	3	172.8	0.5	Female
DGRP_309	5	172.9	1	Female
DGRP_387	5	172.9	0.5	Female
DGRP_820	3	172.9	0.7	Female
DGRP_340	5	173	1	Female
DGRP_365	3	173	0.5	Female
DGRP_738	3	173	0.7	Female
DGRP_386	4	173.1	0.7	Female
DGRP_528	4	173.1	1.6	Female
DGRP_855	3	173.1	0.5	Female
DGRP_359	5	173.2	0.7	Female
DGRP_535	5	173.2	0.8	Female
DGRP_776	3	173.2	0.9	Female
DGRP_371	11	173.3	0.5	Female
DGRP_566	3	173.3	0.2	Female
DGRP_712	5	173.3	1.1	Female
DGRP_802	7	173.3	0.5	Female
DGRP_850	4	173.3	0.8	Female
DGRP_229	5	173.4	0.3	Female
DGRP_233	8	173.4	1.4	Female
DGRP_235	6	173.4	1	Female
DGRP_716	5	173.5	1.2	Female
DGRP_350	5	173.6	0.9	Female
DGRP_502	3	173.6	0.6	Female
DGRP_584	6	173.6	1	Female
DGRP_189	5	173.7	1.1	Female
DGRP_367	5	173.7	0.8	Female
DGRP_461	3	173.8	0.2	Female
DGRP_392	5	173.9	0.71	Female
DGRP_405	5	173.9	0.9	Female
DGRP_437	3	174	0.5	Female
DGRP_48	3	174	1.2	Female
DGRP_531	4	174	0.9	Female
DGRP_559	3	174	0.2	Female
DGRP_639	3	174	0.3	Female
DGRP_852	3	174	0.1	Female
DGRP_908	5	174	0.2	Female
DGRP_100	3	174.1	0.9	Female
DGRP_748	3	174.1	0.4	Female
DGRP_136	6	174.2	3.5	Female
DGRP_381	5	174.2	0.4	Female
DGRP_383	5	174.2	0.3	Female
DGRP_397	4	174.2	1.8	Female
DGRP_426	5	174.2	0.9	Female
DGRP_325	7	174.3	1	Female
DGRP_509	3	174.3	0.3	Female
DGRP_530	4	174.3	0.4	Female
DGRP_765	5	174.3	1	Female
DGRP_149	4	174.4	1.1	Female
DGRP_315	3	174.4	0.3	Female
DGRP_732	3	174.4	0.6	Female
DGRP_783	7	174.4	1.2	Female
DGRP_897	5	174.4	0.7	Female
DGRP_239	5	174.5	0.4	Female
DGRP_303	3	174.5	0.9	Female
DGRP_358	3	174.5	0.2	Female
DGRP_900	3	174.5	0.4	Female
DGRP_913	5	174.5	1.2	Female
DGRP_324	6	174.6	1	Female
DGRP_338	6	174.6	0.8	Female
DGRP_382	5	174.6	0.9	Female
DGRP_228	7	174.7	1.1	Female
DGRP_348	3	174.7	1.1	Female
DGRP_761	4	174.7	0.6	Female
DGRP_821	3	174.7	1	Female
DGRP_857	3	174.7	0.9	Female
DGRP_177	7	174.8	1.4	Female
DGRP_714	3	174.8	0.4	Female
DGRP_109	6	174.9	1.4	Female
DGRP_596	4	175	1.5	Female
DGRP_320	4	175.1	0.9	Female
DGRP_361	5	175.1	0.7	Female
DGRP_476	6	175.1	0.9	Female
DGRP_491	5	175.1	1	Female
DGRP_796	5	175.1	0.9	Female
DGRP_832	3	175.1	0.6	Female
DGRP_375	3	175.2	0.1	Female
DGRP_385	5	175.2	0.6	Female
DGRP_508	3	175.2	0.3	Female
DGRP_737	6	175.2	0.9	Female
DGRP_853	6	175.2	1	Female
DGRP_859	3	175.2	0.7	Female
DGRP_310	6	175.3	1.6	Female
DGRP_336	5	175.3	0.6	Female
DGRP_439	6	175.3	0.7	Female
DGRP_879	5	175.3	0.5	Female
DGRP_227	8	175.4	2.6	Female
DGRP_799	3	175.4	0.5	Female
DGRP_256	5	175.5	0.5	Female
DGRP_319	3	175.5	0.5	Female
DGRP_399	5	175.5	0.7	Female
DGRP_59	8	175.5	1.4	Female
DGRP_642	3	175.5	0.8	Female
DGRP_707	3	175.5	0.9	Female
DGRP_730	6	175.6	0.6	Female
DGRP_843	3	175.6	0.3	Female
DGRP_306	7	175.7	0.9	Female
DGRP_513	3	175.7	0.7	Female
DGRP_563	5	175.7	0.6	Female
DGRP_849	4	175.7	0.7	Female
DGRP_176	5	175.8	0.6	Female
DGRP_822	3	175.8	0.9	Female
DGRP_907	6	175.8	1.7	Female
DGRP_217	5	175.9	0.5	Female
DGRP_272	5	175.9	0.5	Female
DGRP_304	3	175.9	0.7	Female
DGRP_890	3	175.9	0.7	Female
DGRP_398	6	176	0.8	Female
DGRP_357	6	176.1	0.5	Female
DGRP_280	5	176.2	0.4	Female
DGRP_352	5	176.2	0.7	Female
DGRP_355	3	176.2	1	Female
DGRP_395	3	176.2	0.3	Female
DGRP_354	3	176.4	1.6	Female
DGRP_301	8	176.5	1.5	Female
DGRP_486	7	176.5	0.5	Female
DGRP_317	5	176.6	0.9	Female
DGRP_390	4	176.6	1.6	Female
DGRP_589	5	176.6	0.6	Female
DGRP_287	5	176.7	0.6	Female
DGRP_31	3	176.7	0.8	Female
DGRP_427	8	176.7	0.2	Female
DGRP_443	4	176.7	0.7	Female
DGRP_727	3	176.7	2.3	Female
DGRP_646	7	176.8	1.1	Female
DGRP_370	14	176.9	2.1	Female
DGRP_804	3	176.9	0.6	Female
DGRP_129	6	177	0.5	Female
DGRP_380	8	177	0.6	Female
DGRP_409	8	177.1	1	Female
DGRP_356	7	177.3	0.9	Female
DGRP_83	6	177.3	0.7	Female
DGRP_223	6	177.4	0.6	Female
DGRP_85	6	177.6	0.4	Female
DGRP_161	2	177.9	1.3	Female
DGRP_73	6	177.9	0.7	Female
DGRP_882	5	177.9	0.4	Female
DGRP_158	6	178	0.6	Female
DGRP_41	6	178	0.7	Female
DGRP_805	6	178	0.8	Female
DGRP_49	6	178.1	0.6	Female
DGRP_703	8	178.1	1.3	Female
DGRP_774	3	178.1	0.1	Female
DGRP_812	5	178.1	0.9	Female
DGRP_757	4	178.2	0.9	Female
DGRP_887	5	178.2	1.1	Female
DGRP_894	3	178.4	0.3	Female
DGRP_91	6	178.4	0.8	Female
DGRP_721	4	178.7	0.9	Female
DGRP_105	6	178.9	0.7	Female
DGRP_810	9	178.9	0.9	Female
DGRP_790	6	179.2	1.1	Female
DGRP_88	6	179.4	0.5	Female
DGRP_705	6	179.5	1.2	Female
DGRP_28	6	179.6	1.4	Female
DGRP_634	5	179.6	1.6	Female
DGRP_101	6	179.9	0.8	Female
DGRP_69	6	180	0.4	Female
DGRP_45	6	180.2	0.7	Female
DGRP_57	6	180.2	0.6	Female
DGRP_21	6	180.3	2.2	Female
DGRP_391	6	180.4	1.3	Female
DGRP_42	6	180.6	4.5	Female
DGRP_492	3	180.7	6.6	Female
DGRP_26	6	180.8	1.4	Female
DGRP_75	6	180.8	0.9	Female
DGRP_93	6	180.8	1.1	Female
DGRP_138	6	180.9	1.1	Female
DGRP_517	11	181	0.7	Female
DGRP_837	5	181	0.7	Female
DGRP_142	11	181.1	3.1	Female
DGRP_892	6	181.1	3.3	Female
DGRP_362	6	181.2	1	Female
DGRP_40	6	181.2	1.1	Female
DGRP_818	5	183	3.2	Female
DGRP_153	6	183.2	3.2	Female
DGRP_819	6	186.3	14.7	Female
DGRP_38	6	192.8	10.1	Female

## Sheet: Phenotype Data
StDGRPain	GenomeMb	Survival to Adult 30C	Survival to Adult 25C	Survival to Adult 20C	Survival to Pupation 30C	Survival to Pupation 25C	Survival to Pupation 20C	Minimum Pupation Time 30C	Minimum Pupation Time 25C	Minimum Pupation Time 20C	Female Pupal Mass 30C	Female Pupal Mass 25C	Female Pupal Mass 20C	Female Eclosion Time 30C	Female Eclosion Time 25C	Female Eclosion Time 20C	Survival to Adult Plasticity 20-25	Survival to Adult Plasticity 25-30	Survival to Adult Plasticity 20-30	Survival to Pupation Plasticity 20-25	Survival to Pupation Plasticity 25-30	Survival to Pupation Plasticity 20-30	Minimum Pupation Time Plasticity 20-25	Minimum Pupation Time Plasticity 25-30	Minimum Pupation Time Plasticity 20-30	Female Pupal Mass Plasticity 20-25	Female Pupal Mass Plasticity 25-30	Female Pupal Mass Plasticity 20-30	Female Eclosion Plasticity 20-25	Female Eclosion Plasticity 25-30	Female Eclosion Plasticity 20-30
DGRP101	179.9	58	52.67	84.67	63.33	54	84.67	82	91	142	1.173	1.285	1.555	174.044	215.933	317.099	32	-5.33	26.67	30.67	-9.33	21.34	51	9	60	0.27	0.112	0.382	101.166	41.8895	143.056
DGRP105	178.9	25.33	24.67	27.33	27.33	29.33	30	109	119.33	160.5	1.23	1.395	1.554	195.167	223.833	301.222	2.66	-0.66	2	0.67	2	2.67	41.167	10.333	51.5	0.16	0.165	0.324	77.3889	28.6667	106.056
DGRP138	180.9	12.67	22	31.33	17.33	24.67	32	147	105	170.33	1.146	1.391	1.897	178.867	225.8	321.038	9.33	9.33	18.66	7.33	7.34	14.67	65.333	-42	23.33	0.51	0.245	0.751	95.2381	46.9333	142.171
DGRP142	181.1	11.33	15.33	17.33	14	15.33	17.33	137	106	145	1.253	1.52	1.614	195.5	231.6	297.944	2	4	6	2	1.33	3.33	39	-31	8	0.09	0.267	0.361	66.3444	36.1	102.444
DGRP153	183.2	15.33	95.33	90.67	22	95.33	90.67	138.33	102.67	153	1.224	1.598	1.725	202.333	225.092	318.027	-4.66	80	75.34	-4.66	73.33	68.67	50.333	-35.667	14.67	0.13	0.374	0.501	92.935	22.7589	115.694
DGRP181	170.1	55.2	45.33	69.6	59.2	46.67	80.6	123.4	124.67	122.5	1.08	1.23	1.502	181.967	208.095	304.112	24.27	-9.87	14.4	33.93	-12.53	21.4	-2.167	1.267	-0.9	0.27	0.15	0.422	96.017	26.128	122.145
DGRP195	172.5	26	36.4	49.2	30	37.6	50	122.4	140.2	157.4	1.17	1.38	1.45	181.7	219.4	316.48	12.8	10.4	23.2	12.4	7.6	20	17.2	17.8	35	0.07	0.21	0.28	97.08	37.7	134.78
DGRP208	169.7	24.8	28	59.07					118.67		1.257	1.461	1.379	186.902	200	330.706	31.07	3.2	34.27							-0.08	0.204	0.122	130.706	13.0978	143.804
DGRP21	180.3	15.33	54.67	64	20.67	58	66	106	92	129	1.219	1.576	1.629	179.5	203.07	297.053	9.33	39.34	48.67	8	37.33	45.33	37	-14	23	0.05	0.357	0.41	93.9827	23.5704	117.553
DGRP237	172.5	47.6	36	35.2	54.4	42.67	40.8	102.8	128.67	123.2	1.186	1.387	1.397	167.906	193.333	282.25	-0.8	-11.6	-12.4	-1.87	-11.73	-13.6	-5.467	25.867	20.4	0.01	0.201	0.211	88.9167	25.4269	114.344
DGRP26	180.8	19.33	34.67	18	26.67	39.33	18	69	88	170	1.332	1.481	1.553	174.2	206.158	285.5	-16.67	15.34	-1.33	-21.33	12.66	-8.67	82	19	101	0.07	0.149	0.221	79.3424	31.9576	111.3
DGRP28	179.6	10.67	24.67	26	14	25.33	27.33	113	108	178.67	1.343	1.66	1.699	185	224.167	305.4	1.33	14	15.33	2	11.33	13.33	70.667	-5	65.67	0.04	0.317	0.356	81.2333	39.1667	120.4
DGRP307	172.7	10.4	29.2	25.2	19.6	29.6	28	130.8	119.6	187.2	1.328	1.534	1.505	178.96	227.831	332.018	-4	18.8	14.8	-1.6	10	8.4	67.6	-11.2	56.4	-0.03	0.206	0.177	104.187	48.8714	153.058
DGRP313	172.2	18.67	20.19	38.53		28			113.67		0.871	1.254	1.365	214.123	213.048	341.14	18.34	1.52	19.86							0.11	0.383	0.494	128.092	-1.0754	127.016
DGRP318	170.5	22.67	82.67	46.67	45.6	82.67	48	131.4	111	147.8	1.169	1.411	1.407	198.446	207.803	303.87	-36	60	24	-34.67	37.07	2.4	36.8	-20.4	16.4	0	0.242	0.238	96.0674	9.35692	105.424
DGRP321	171.7	45.6	40	39.6	52.8	41.33	46.8	108	107.33	127.8	1.345	1.436	1.592	182.262	182.229	283.217	-0.4	-5.6	-6	5.47	-11.47	-6	20.467	-0.667	19.8	0.16	0.091	0.247	100.989	-0.033334	100.955
DGRP332	171.2	31.6	54.67	46.4	38.4	56	48.4	97.2	153.33	160.8	1.179	1.373	1.518	184.75	220.771	311.714	-8.27	23.07	14.8	-7.6	17.6	10	7.467	56.133	63.6	0.14	0.194	0.339	90.9429	36.0214	126.964
DGRP335	172.3	38.27	37.33	72.13		57.33			114.67		1.213	1.389	1.437	181.644	200.149	326.827	34.8	-0.94	33.86							0.05	0.176	0.224	126.678	18.5048	145.183
DGRP360	172.7	14.4	72.8	38	58.8	72.8	44	93.6	120.8	171.2	1.011	1.468	1.669	192.943	238.83	333.154	-34.8	58.4	23.6	-28.8	14	-14.8	50.4	27.2	77.6	0.2	0.457	0.658	94.3243	45.8867	140.211
DGRP362	181.2	15.33	9.33	19.33	20	16	18	142.33	100	153	1.134	1.31	1.704	180.33	238.5	308.533	10	-6	4	2	-4	-2	53	-42.333	10.67	0.39	0.176	0.57	70.0333	58.17	128.203
DGRP377	172.8	29.2	39.2	50.8	30.4	42	54.8	121.6	143.4	152.4	1.17	1.34	1.45	174.98	232.43	336	11.6	10	21.6	12.8	11.6	24.4	9	21.8	30.8	0.11	0.17	0.28	103.57	57.45	161.02
DGRP378	171.6	44.8	78.67	72.8	56	81.33	77.6	100.5	116.67	131.3	1.451	1.46	1.505	184.69	194.675	292.513	-5.87	33.87	28	-3.73	25.33	21.6	14.633	16.167	30.8	0.04	0.009	0.054	97.8375	9.98571	107.823
DGRP379	172.5	12.27	12	55.87		19.33			108.33		1.037	1.328	1.435	198.268	198.289	339.634	43.87	-0.27	43.6							0.11	0.291	0.398	141.346	0.020599	141.366
DGRP38	192.8	14	15.33	17.33	18	16.67	20	105	86.67	168	1.376	1.259	1.59	184.7	192.786	279.333	2	1.33	3.33	3.33	-1.33	2	81.333	-18.333	63	0.33	-0.117	0.214	86.5476	8.08571	94.6333
DGRP391	180.4	16.67	16	20.67	22	17.33	26	114	113	144.67	1.107	1.229	1.568	208.667	231.167	301.9	4.67	-0.67	4	8.67	-4.67	4	31.667	-1	30.67	0.34	0.122	0.461	70.7333	22.5	93.2333
DGRP40	181.2	9.33	12.67	12.67	11.33	13.33	12	106.33	98.67	169.33	1.242	1.501	1.665	199	203.2	285.667	0	3.34	3.34	-1.33	2	0.67	70.667	-7.667	63	0.16	0.259	0.423	82.4667	4.2	86.6667
DGRP406	172.3	26.8	23.6	60	29.2	28	61.6	165.4	168.25	181.2	1.16	1.35	1.59	232.75	271.35	346.18	36.4	-3.2	33.2	33.6	-1.2	32.4	12.95	2.85	15.8	0.24	0.19	0.43	74.83	38.6	113.43
DGRP42	180.6	12.67	60	19.33	18.67	64	19.33	93.67	99.33	200.33	1.24	1.504	1.601	197.8	218.131	330.5	-40.67	47.33	6.66	-44.67	45.33	0.66	101	5.667	106.66	0.1	0.264	0.361	112.369	20.3307	132.7
DGRP440	172.3	50.4	34.67	89.6	58.4	38.67	92.4	80.5	112	150.4	1.195	1.465	1.666	167.121	200	324.542	54.93	-15.73	39.2	53.73	-19.73	34	38.4	31.5	69.9	0.2	0.27	0.471	124.542	32.8793	157.421
DGRP441	172.7	27.2	25.6	37.2	30	28.4	39.2	120.8	152.2	176.55	1.21	1.44	1.47	186.65	225.66	317.76	11.6	-1.6	10	10.8	-1.6	9.2	24.35	31.4	55.75	0.02	0.23	0.26	92.1	39.01	131.11
DGRP45	180.2	12.67	31.33	44.67	14	34	45.33	111.67	94	170.67	1.228	1.505	1.579	189.4	203.143	296.435	13.34	18.66	32	11.33	20	31.33	76.667	-17.667	59	0.07	0.277	0.351	93.2921	13.7429	107.035
DGRP517	181	26.53	21.33	50.93		34.67			110		1.133	1.46	1.543	214.408	208.222	332.333	29.6	-5.2	24.4							0.08	0.327	0.41	124.11	-6.18561	117.925
DGRP554	172.5	23.2	24.4	51.2	30	28	54.4	124.4	144.2	171.4	1.18	1.39	1.54	188.59	230.45	319.42	26.8	1.2	28	26.4	-2	24.4	27.2	19.8	47	0.15	0.21	0.36	88.97	41.86	130.83
DGRP555	172.7	24	76	53.33	26.67	76.67	52	97.67	117.33	172	1.115	1.362	1.519	186.492	223.428	342.522	-22.67	52	29.33	-24.67	50	25.33	54.667	19.667	74.33	0.16	0.247	0.404	119.093	36.9361	156.029
DGRP57	180.2	10	34.67	36	14	35.33	36	133	112	181	1.079	1.227	1.645	177.667	222.333	319.6	1.33	24.67	26	0.67	21.33	22	69	-21	48	0.42	0.148	0.566	97.2667	44.6667	141.933
DGRP595	171	48	21.33	49.33	61.2	25.33	53.2	139	101	151.4	1.245	1.497	1.674	198.571	219.333	301.61	28	-26.67	1.33	27.87	-35.87	-8	50.4	-38	12.4	0.18	0.252	0.429	82.2767	20.7619	103.039
DGRP69	180	11.33	92	68.67	16	93.33	72	112	115	167.33	1.131	1.233	1.571	189.667	224.985	331.619	-23.33	80.67	57.34	-21.33	77.33	56	52.333	3	55.33	0.34	0.102	0.44	106.634	35.3183	141.952
DGRP705	179.5	12.67	19.33	36.67	16	22.67	40.67	96	115	158	1.156	1.307	1.552	183	216.333	332.733	17.34	6.66	24	18	6.67	24.67	43	19	62	0.24	0.151	0.396	116.4	33.3333	149.733
DGRP75	180.8	55.33	15.33	53.33	19.33	18	35.33	119.33	100	143	1.113	1.346	1.719	184.1	222	305.308	38	-40	-2	17.33	-1.33	16	43	-19.333	23.67	0.37	0.233	0.606	83.3077	37.9	121.208
DGRP786	172.6	34.87	42.67	35.38	88	43.33	41	60	100	143	1.038	1.485	1.377	183.34	200.548	326.385	-7.29	7.8	0.51	-2.33	-44.67	-47	43	40	83	-0.11	0.447	0.339	125.837	17.2081	143.045
DGRP787	172.5	36	100	42.4	41.6	100	47.2	104.4	114	127.2	1.071	1.316	1.559	177.489	190.436	278.94	-57.6	64	6.4	-52.8	58.4	5.6	13.2	9.6	22.8	0.24	0.245	0.488	88.5041	12.9473	101.451
DGRP790	179.2	31.2	24.4	36.8	35.2	26.4	40	114.29	144.4	180.15	1.16	1.29	1.38	190.05	223.1	347.55	12.4	-6.8	5.6	13.6	-8.8	4.8	35.75	30.11	65.86	0.09	0.13	0.22	124.45	33.05	157.5
DGRP801	170.4	20	24	69.33	32	24	79.2	116.4	111.33	165.6	1.237	1.366	1.488	197.85	214.333	331.86	45.33	4	49.33	55.2	-8	47.2	54.267	-5.067	49.2	0.12	0.129	0.251	117.527	16.4833	134.01
DGRP819	186.3	21.33	30.67	24	31.6	32	33.2	146.6	115	150.6	1.174	1.371	1.433	209.42	218	306.65	-6.67	9.34	2.67	1.2	0.4	1.6	35.6	-31.6	4	0.06	0.197	0.259	88.65	8.58	97.23
DGRP820	172.9	27.33	80	52	31.33	80.67	52	96.67	98.67	170.67	1.066	1.255	1.349	176.949	201.737	319.3	-28	52.67	24.67	-28.67	49.34	20.67	72	2	74	0.09	0.189	0.283	117.563	24.7881	142.351
DGRP837	181	24	24	22.67	36.8	24	31.6	141.2	120.33	175.8	1.135	1.536	1.512	272.52	234.667	299.85	-1.33	0	-1.33	7.6	-12.8	-5.2	55.467	-20.867	34.6	-0.02	0.401	0.377	65.1833	-37.8533	27.33
DGRP88	179.4	26.67	7.33	48.67	34.67	9.33	50.67	100.67	127.67	158	1.096	1.396	1.532	193.556	218	322.119	41.34	-19.34	22	41.34	-25.34	16	30.333	27	57.33	0.14	0.3	0.436	104.119	24.4444	128.563
DGRP884	171.9	54.67	72	81.33	56	72	68	116	105	147	1.229	1.448	1.686	174.355	209.897	314.834	9.33	17.33	26.66	-4	16	12	42	-11	31	0.24	0.219	0.457	104.936	35.5424	140.479
DGRP892	181.1	28	17.33	30.67	34.8	17.33	33.6	131.8	115	167.2	1.2	1.493	1.691	264.61	237	304.73	13.34	-10.67	2.67	16.27	-17.47	-1.2	52.2	-16.8	35.4	0.2	0.293	0.491	67.73	-27.61	40.12
DGRP93	180.8	6	16	18.67	6.67	18	18.67	119	92	145	1.132	1.425	1.632	175.667	222.667	302.867	2.67	10	12.67	0.67	11.33	12	53	-27	26	0.21	0.293	0.5	80.2	47	127.2

## Sheet: Raw Phenotype Data
Sample	Temp	Strain_num	Strain	Gen_Size	Group	fem_mass	avg_fem_vial	avg_fem_mass	pup_time	avg_pup_time	fem_ecl	avg_fem_ecl	ad_surv	avg_ad_surv	pup_surv	avg_pup_surv
1	20	101	DGRP101	179.9	Large	1.6	1.547	1.555	138	142	316.94	317.09	98	84.67	98	84.67
2	20	101	DGRP101	179.9	Large	1.38	NA	NA	138	NA	312.5	NA	NA	NA	NA	NA
3	20	101	DGRP101	179.9	Large	1.5	NA	NA	150	NA	321.86	NA	56	NA	56	NA
4	20	101	DGRP101	179.9	Large	1.55	NA	NA	NA	NA	NA	NA	NA	NA	NA	NA
5	20	101	DGRP101	179.9	Large	1.47	NA	NA	NA	NA	NA	NA	100	NA	100	NA
6	20	101	DGRP101	179.9	Large	1.51	NA	NA	NA	NA	NA	NA	NA	NA	NA	NA
7	20	101	DGRP101	179.9	Large	1.54	NA	NA	NA	NA	NA	NA	NA	NA	NA	NA
8	20	101	DGRP101	179.9	Large	1.62	NA	NA	NA	NA	NA	NA	NA	NA	NA	NA
9	20	101	DGRP101	179.9	Large	1.6	NA	NA	NA	NA	NA	NA	NA	NA	NA	NA
10	20	101	DGRP101	179.9	Large	1.7	NA	NA	NA	NA	NA	NA	NA	NA	NA	NA
11	20	101	DGRP101	179.9	Large	1.68	1.582	NA	NA	NA	NA	NA	NA	NA	NA	NA
12	20	101	DGRP101	179.9	Large	1.62	NA	NA	NA	NA	NA	NA	NA	NA	NA	NA
13	20	101	DGRP101	179.9	Large	1.6	NA	NA	NA	NA	NA	NA	NA	NA	NA	NA
14	20	101	DGRP101	179.9	Large	1.6	NA	NA	NA	NA	NA	NA	NA	NA	NA	NA
15	20	101	DGRP101	179.9	Large	1.6	NA	NA	NA	NA	NA	NA	NA	NA	NA	NA
16	20	101	DGRP101	179.9	Large	1.49	NA	NA	NA	NA	NA	NA	NA	NA	NA	NA
17	20	101	DGRP101	179.9	Large	1.53	NA	NA	NA	NA	NA	NA	NA	NA	NA	NA
18	20	101	DGRP101	179.9	Large	1.6	NA	NA	NA	NA	NA	NA	NA	NA	NA	NA
19	20	101	DGRP101	179.9	Large	1.62	NA	NA	NA	NA	NA	NA	NA	NA	NA	NA
20	20	101	DGRP101	179.9	Large	1.48	NA	NA	NA	NA	NA	NA	NA	NA	NA	NA
21	20	101	DGRP101	179.9	Large	1.46	1.514	NA	NA	NA	NA	NA	NA	NA	NA	NA
22	20	101	DGRP101	179.9	Large	1.53	NA	NA	NA	NA	NA	NA	NA	NA	NA	NA
23	20	101	DGRP101	179.9	Large	1.47	NA	NA	NA	NA	NA	NA	NA	NA	NA	NA
24	20	101	DGRP101	179.9	Large	1.51	NA	NA	NA	NA	NA	NA	NA	NA	NA	NA
25	20	101	DGRP101	179.9	Large	1.5	NA	NA	NA	NA	NA	NA	NA	NA	NA	NA
26	20	101	DGRP101	179.9	Large	1.5	NA	NA	NA	NA	NA	NA	NA	NA	NA	NA
27	20	101	DGRP101	179.9	Large	1.54	NA	NA	NA	NA	NA	NA	NA	NA	NA	NA
28	20	101	DGRP101	179.9	Large	1.49	NA	NA	NA	NA	NA	NA	NA	NA	NA	NA
29	20	101	DGRP101	179.9	Large	1.58	NA	NA	NA	NA	NA	NA	NA	NA	NA	NA
30	20	101	DGRP101	179.9	Large	1.56	NA	NA	NA	NA	NA	NA	NA	NA	NA	NA
31	20	101	DGRP101	179.9	Large	1.49	1.554	NA	NA	NA	NA	NA	NA	NA	NA	NA
32	20	101	DGRP101	179.9	Large	1.54	NA	NA	NA	NA	NA	NA	NA	NA	NA	NA
33	20	101	DGRP101	179.9	Large	1.52	NA	NA	NA	NA	NA	NA	NA	NA	NA	NA
34	20	101	DGRP101	179.9	Large	1.48	NA	NA	NA	NA	NA	NA	NA	NA	NA	NA
35	20	101	DGRP101	179.9	Large	1.54	NA	NA	NA	NA	NA	NA	NA	NA	NA	NA
36	20	101	DGRP101	179.9	Large	1.62	NA	NA	NA	NA	NA	NA	NA	NA	NA	NA
37	20	101	DGRP101	179.9	Large	1.6	NA	NA	NA	NA	NA	NA	NA	NA	NA	NA
38	20	101	DGRP101	179.9	Large	1.64	NA	NA	NA	NA	NA	NA	NA	NA	NA	NA
39	20	101	DGRP101	179.9	Large	1.57	NA	NA	NA	NA	NA	NA	NA	NA	NA	NA
40	20	101	DGRP101	179.9	Large	1.54	NA	NA	NA	NA	NA	NA	NA	NA	NA	NA
41	20	101	DGRP101	179.9	Large	1.53	1.58	NA	NA	NA	NA	NA	NA	NA	NA	NA
42	20	101	DGRP101	179.9	Large	1.52	NA	NA	NA	NA	NA	NA	NA	NA	NA	NA
43	20	101	DGRP101	179.9	Large	1.54	NA	NA	NA	NA	NA	NA	NA	NA	NA	NA
44	20	101	DGRP101	179.9	Large	1.59	NA	NA	NA	NA	NA	NA	NA	NA	NA	NA
45	20	101	DGRP101	179.9	Large	1.61	NA	NA	NA	NA	NA	NA	NA	NA	NA	NA
46	20	101	DGRP101	179.9	Large	1.64	NA	NA	NA	NA	NA	NA	NA	NA	NA	NA
47	20	101	DGRP101	179.9	Large	1.59	NA	NA	NA	NA	NA	NA	NA	NA	NA	NA
48	20	101	DGRP101	179.9	Large	1.55	NA	NA	NA	NA	NA	NA	NA	NA	NA	NA
49	20	101	DGRP101	179.9	Large	1.54	NA	NA	NA	NA	NA	NA	NA	NA	NA	NA
50	20	101	DGRP101	179.9	Large	1.69	NA	NA	NA	NA	NA	NA	NA	NA	NA	NA
51	20	105	DGRP105	178.9	Large	1.66	1.453	1.554	151	160.5	295.5	301.22	18	27.33	20	30
52	20	105	DGRP105	178.9	Large	1.4	NA	NA	164	NA	303.17	NA	NA	NA	NA	NA
53	20	105	DGRP105	178.9	Large	1.36	NA	NA	167	NA	305	NA	30	NA	32	NA
54	20	105	DGRP105	178.9	Large	1.3	NA	NA	NA	NA	NA	NA	NA	NA	NA	NA
55	20	105	DGRP105	178.9	Large	1.47	NA	NA	NA	NA	NA	NA	34	NA	38	NA
56	20	105	DGRP105	178.9	Large	1.52	NA	NA	NA	NA	NA	NA	NA	NA	NA	NA
57	20	105	DGRP105	178.9	Large	1.48	NA	NA	NA	NA	NA	NA	NA	NA	NA	NA
58	20	105	DGRP105	178.9	Large	1.34	NA	NA	NA	NA	NA	NA	NA	NA	NA	NA
59	20	105	DGRP105	178.9	Large	1.49	NA	NA	NA	NA	NA	NA	NA	NA	NA	NA
60	20	105	DGRP105	178.9	Large	1.51	NA	NA	NA	NA	NA	NA	NA	NA	NA	NA
61	20	105	DGRP105	178.9	Large	1.49	1.59	NA	NA	NA	NA	NA	NA	NA	NA	NA
62	20	105	DGRP105	178.9	Large	1.62	NA	NA	NA	NA	NA	NA	NA	NA	NA	NA
63	20	105	DGRP105	178.9	Large	1.59	NA	NA	NA	NA	NA	NA	NA	NA	NA	NA
64	20	105	DGRP105	178.9	Large	1.54	NA	NA	NA	NA	NA	NA	NA	NA	NA	NA
65	20	105	DGRP105	178.9	Large	1.62	NA	NA	NA	NA	NA	NA	NA	NA	NA	NA
66	20	105	DGRP105	178.9	Large	1.53	NA	NA	NA	NA	NA	NA	NA	NA	NA	NA
67	20	105	DGRP105	178.9	Large	1.69	NA	NA	NA	NA	NA	NA	NA	NA	NA	NA
68	20	105	DGRP105	178.9	Large	1.6	NA	NA	NA	NA	NA	NA	NA	NA	NA	NA
69	20	105	DGRP105	178.9	Large	1.64	NA	NA	NA	NA	NA	NA	NA	NA	NA	NA
70	20	105	DGRP105	178.9	Large	1.58	NA	NA	NA	NA	NA	NA	NA	NA	NA	NA
71	20	105	DGRP105	178.9	Large	1.6	1.609	NA	NA	NA	NA	NA	NA	NA	NA	NA
72	20	105	DGRP105	178.9	Large	1.49	NA	NA	NA	NA	NA	NA	NA	NA	NA	NA
73	20	105	DGRP105	178.9	Large	1.7	NA	NA	NA	NA	NA	NA	NA	NA	NA	NA
74	20	105	DGRP105	178.9	Large	1.63	NA	NA	NA	NA	NA	NA	NA	NA	NA	NA
75	20	105	DGRP105	178.9	Large	1.75	NA	NA	NA	NA	NA	NA	NA	NA	NA	NA
76	20	105	DGRP105	178.9	Large	1.63	NA	NA	NA	NA	NA	NA	NA	NA	NA	NA
77	20	105	DGRP105	178.9	Large	1.62	NA	NA	NA	NA	NA	NA	NA	NA	NA	NA
78	20	105	DGRP105	178.9	Large	1.53	NA	NA	NA	NA	NA	NA	NA	NA	NA	NA
79	20	105	DGRP105	178.9	Large	1.55	NA	NA	NA	NA	NA	NA	NA	NA	NA	NA
80	20	105	DGRP105	178.9	Large	1.59	NA	NA	NA	NA	NA	NA	NA	NA	NA	NA
81	20	105	DGRP105	178.9	Large	1.62	1.571	NA	NA	NA	NA	NA	NA	NA	NA	NA
82	20	105	DGRP105	178.9	Large	1.61	NA	NA	NA	NA	NA	NA	NA	NA	NA	NA
83	20	105	DGRP105	178.9	Large	1.54	NA	NA	NA	NA	NA	NA	NA	NA	NA	NA
84	20	105	DGRP105	178.9	Large	1.39	NA	NA	NA	NA	NA	NA	NA	NA	NA	NA
85	20	105	DGRP105	178.9	Large	1.46	NA	NA	NA	NA	NA	NA	NA	NA	NA	NA
86	20	105	DGRP105	178.9	Large	1.54	NA	NA	NA	NA	NA	NA	NA	NA	NA	NA
87	20	105	DGRP105	178.9	Large	1.62	NA	NA	NA	NA	NA	NA	NA	NA	NA	NA
88	20	105	DGRP105	178.9	Large	1.7	NA	NA	NA	NA	NA	NA	NA	NA	NA	NA
89	20	105	DGRP105	178.9	Large	1.65	NA	NA	NA	NA	NA	NA	NA	NA	NA	NA
90	20	105	DGRP105	178.9	Large	1.58	NA	NA	NA	NA	NA	NA	NA	NA	NA	NA
91	20	105	DGRP105	178.9	Large	1.57	1.547	NA	NA	NA	NA	NA	NA	NA	NA	NA
92	20	105	DGRP105	178.9	Large	1.53	NA	NA	NA	NA	NA	NA	NA	NA	NA	NA
93	20	105	DGRP105	178.9	Large	1.61	NA	NA	NA	NA	NA	NA	NA	NA	NA	NA
94	20	105	DGRP105	178.9	Large	1.6	NA	NA	NA	NA	NA	NA	NA	NA	NA	NA
95	20	105	DGRP105	178.9	Large	1.49	NA	NA	NA	NA	NA	NA	NA	NA	NA	NA
96	20	105	DGRP105	178.9	Large	1.52	NA	NA	NA	NA	NA	NA	NA	NA	NA	NA
97	20	105	DGRP105	178.9	Large	1.49	NA	NA	NA	NA	NA	NA	NA	NA	NA	NA
98	20	105	DGRP105	178.9	Large	1.54	NA	NA	NA	NA	NA	NA	NA	NA	NA	NA
99	20	105	DGRP105	178.9	Large	1.57	NA	NA	NA	NA	NA	NA	NA	NA	NA	NA
100	20	105	DGRP105	178.9	Large	1.55	NA	NA	NA	NA	NA	NA	NA	NA	NA	NA
251	20	138	DGRP138	180.9	Large	2.05	1.938	1.897	173	170.33	319	321.04	40	31.33	40	32
252	20	138	DGRP138	180.9	Large	2.25	NA	NA	165	NA	318.71	NA	NA	NA	NA	NA
253	20	138	DGRP138	180.9	Large	1.94	NA	NA	173	NA	325.4	NA	30	NA	30	NA
254	20	138	DGRP138	180.9	Large	1.93	NA	NA	NA	NA	NA	NA	NA	NA	NA	NA
255	20	138	DGRP138	180.9	Large	1.86	NA	NA	NA	NA	NA	NA	24	NA	26	NA
256	20	138	DGRP138	180.9	Large	1.99	NA	NA	NA	NA	NA	NA	NA	NA	NA	NA
257	20	138	DGRP138	180.9	Large	1.94	NA	NA	NA	NA	NA	NA	NA	NA	NA	NA
258	20	138	DGRP138	180.9	Large	1.86	NA	NA	NA	NA	NA	NA	NA	NA	NA	NA
259	20	138	DGRP138	180.9	Large	1.72	NA	NA	NA	NA	NA	NA	NA	NA	NA	NA
260	20	138	DGRP138	180.9	Large	1.84	NA	NA	NA	NA	NA	NA	NA	NA	NA	NA
261	20	138	DGRP138	180.9	Large	1.74	1.865	NA	NA	NA	NA	NA	NA	NA	NA	NA
262	20	138	DGRP138	180.9	Large	1.53	NA	NA	NA	NA	NA	NA	NA	NA	NA	NA
263	20	138	DGRP138	180.9	Large	1.79	NA	NA	NA	NA	NA	NA	NA	NA	NA	NA
264	20	138	DGRP138	180.9	Large	1.86	NA	NA	NA	NA	NA	NA	NA	NA	NA	NA
265	20	138	DGRP138	180.9	Large	1.88	NA	NA	NA	NA	NA	NA	NA	NA	NA	NA
266	20	138	DGRP138	180.9	Large	1.89	NA	NA	NA	NA	NA	NA	NA	NA	NA	NA
267	20	138	DGRP138	180.9	Large	1.94	NA	NA	NA	NA	NA	NA	NA	NA	NA	NA
268	20	138	DGRP138	180.9	Large	1.92	NA	NA	NA	NA	NA	NA	NA	NA	NA	NA
269	20	138	DGRP138	180.9	Large	2	NA	NA	NA	NA	NA	NA	NA	NA	NA	NA
270	20	138	DGRP138	180.9	Large	2.1	NA	NA	NA	NA	NA	NA	NA	NA	NA	NA
271	20	138	DGRP138	180.9	Large	2.2	1.915	NA	NA	NA	NA	NA	NA	NA	NA	NA
272	20	138	DGRP138	180.9	Large	2.15	NA	NA	NA	NA	NA	NA	NA	NA	NA	NA
273	20	138	DGRP138	180.9	Large	1.96	NA	NA	NA	NA	NA	NA	NA	NA	NA	NA
274	20	138	DGRP138	180.9	Large	1.97	NA	NA	NA	NA	NA	NA	NA	NA	NA	NA
275	20	138	DGRP138	180.9	Large	1.73	NA	NA	NA	NA	NA	NA	NA	NA	NA	NA
276	20	138	DGRP138	180.9	Large	1.86	NA	NA	NA	NA	NA	NA	NA	NA	NA	NA
277	20	138	DGRP138	180.9	Large	1.91	NA	NA	NA	NA	NA	NA	NA	NA	NA	NA
278	20	138	DGRP138	180.9	Large	1.87	NA	NA	NA	NA	NA	NA	NA	NA	NA	NA
279	20	138	DGRP138	180.9	Large	1.72	NA	NA	NA	NA	NA	NA	NA	NA	NA	NA
280	20	138	DGRP138	180.9	Large	1.78	NA	NA	NA	NA	NA	NA	NA	NA	NA	NA
281	20	138	DGRP138	180.9	Large	1.84	1.891	NA	NA	NA	NA	NA	NA	NA	NA	NA
282	20	138	DGRP138	180.9	Large	1.69	NA	NA	NA	NA	NA	NA	NA	NA	NA	NA
283	20	138	DGRP138	180.9	Large	1.84	NA	NA	NA	NA	NA	NA	NA	NA	NA	NA
284	20	138	DGRP138	180.9	Large	1.93	NA	NA	NA	NA	NA	NA	NA	NA	NA	NA
285	20	138	DGRP138	180.9	Large	2	NA	NA	NA	NA	NA	NA	NA	NA	NA	NA
286	20	138	DGRP138	180.9	Large	2.05	NA	NA	NA	NA	NA	NA	NA	NA	NA	NA
287	20	138	DGRP138	180.9	Large	1.93	NA	NA	NA	NA	NA	NA	NA	NA	NA	NA
288	20	138	DGRP138	180.9	Large	1.91	NA	NA	NA	NA	NA	NA	NA	NA	NA	NA
289	20	138	DGRP138	180.9	Large	1.87	NA	NA	NA	NA	NA	NA	NA	NA	NA	NA
290	20	138	DGRP138	180.9	Large	1.85	NA	NA	NA	NA	NA	NA	NA	NA	NA	NA
291	20	138	DGRP138	180.9	Large	1.93	1.875	NA	NA	NA	NA	NA	NA	NA	NA	NA
292	20	138	DGRP138	180.9	Large	1.92	NA	NA	NA	NA	NA	NA	NA	NA	NA	NA
293	20	138	DGRP138	180.9	Large	1.85	NA	NA	NA	NA	NA	NA	NA	NA	NA	NA
294	20	138	DGRP138	180.9	Large	1.87	NA	NA	NA	NA	NA	NA	NA	NA	NA	NA
295	20	138	DGRP138	180.9	Large	1.89	NA	NA	NA	NA	NA	NA	NA	NA	NA	NA
296	20	138	DGRP138	180.9	Large	1.9	NA	NA	NA	NA	NA	NA	NA	NA	NA	NA
297	20	138	DGRP138	180.9	Large	1.93	NA	NA	NA	NA	NA	NA	NA	NA	NA	NA
298	20	138	DGRP138	180.9	Large	1.86	NA	NA	NA	NA	NA	NA	NA	NA	NA	NA
299	20	138	DGRP138	180.9	Large	1.79	NA	NA	NA	NA	NA	NA	NA	NA	NA	NA
300	20	138	DGRP138	180.9	Large	1.81	NA	NA	NA	NA	NA	NA	NA	NA	NA	NA
301	20	142	DGRP142	181.1	Large	1.49	1.614	1.614	143	145	294.33	297.94	26	17.33	26	17.33
302	20	142	DGRP142	181.1	Large	1.69	NA	NA	149	NA	305	NA	NA	NA	NA	NA
303	20	142	DGRP142	181.1	Large	1.52	NA	NA	143	NA	294.5	NA	14	NA	14	NA
304	20	142	DGRP142	181.1	Large	1.62	NA	NA	NA	NA	NA	NA	NA	NA	NA	NA
305	20	142	DGRP142	181.1	Large	1.64	NA	NA	NA	NA	NA	NA	12	NA	12	NA
306	20	142	DGRP142	181.1	Large	1.63	NA	NA	NA	NA	NA	NA	NA	NA	NA	NA
307	20	142	DGRP142	181.1	Large	1.61	NA	NA	NA	NA	NA	NA	NA	NA	NA	NA
308	20	142	DGRP142	181.1	Large	1.73	NA	NA	NA	NA	NA	NA	NA	NA	NA	NA
309	20	142	DGRP142	181.1	Large	1.59	NA	NA	NA	NA	NA	NA	NA	NA	NA	NA
310	20	142	DGRP142	181.1	Large	1.62	NA	NA	NA	NA	NA	NA	NA	NA	NA	NA
311	20	142	DGRP142	181.1	Large	1.65	1.595	NA	NA	NA	NA	NA	NA	NA	NA	NA
312	20	142	DGRP142	181.1	Large	1.59	NA	NA	NA	NA	NA	NA	NA	NA	NA	NA
313	20	142	DGRP142	181.1	Large	1.53	NA	NA	NA	NA	NA	NA	NA	NA	NA	NA
314	20	142	DGRP142	181.1	Large	1.62	NA	NA	NA	NA	NA	NA	NA	NA	NA	NA
315	20	142	DGRP142	181.1	Large	1.61	NA	NA	NA	NA	NA	NA	NA	NA	NA	NA
316	20	142	DGRP142	181.1	Large	1.6	NA	NA	NA	NA	NA	NA	NA	NA	NA	NA
317	20	142	DGRP142	181.1	Large	1.59	NA	NA	NA	NA	NA	NA	NA	NA	NA	NA
318	20	142	DGRP142	181.1	Large	1.59	NA	NA	NA	NA	NA	NA	NA	NA	NA	NA
319	20	142	DGRP142	181.1	Large	1.58	NA	NA	NA	NA	NA	NA	NA	NA	NA	NA
320	20	142	DGRP142	181.1	Large	1.59	NA	NA	NA	NA	NA	NA	NA	NA	NA	NA
321	20	142	DGRP142	181.1	Large	1.61	1.618	NA	NA	NA	NA	NA	NA	NA	NA	NA
322	20	142	DGRP142	181.1	Large	1.63	NA	NA	NA	NA	NA	NA	NA	NA	NA	NA
323	20	142	DGRP142	181.1	Large	1.62	NA	NA	NA	NA	NA	NA	NA	NA	NA	NA
324	20	142	DGRP142	181.1	Large	1.61	NA	NA	NA	NA	NA	NA	NA	NA	NA	NA
325	20	142	DGRP142	181.1	Large	1.72	NA	NA	NA	NA	NA	NA	NA	NA	NA	NA
326	20	142	DGRP142	181.1	Large	1.61	NA	NA	NA	NA	NA	NA	NA	NA	NA	NA
327	20	142	DGRP142	181.1	Large	1.58	NA	NA	NA	NA	NA	NA	NA	NA	NA	NA
328	20	142	DGRP142	181.1	Large	1.64	NA	NA	NA	NA	NA	NA	NA	NA	NA	NA
329	20	142	DGRP142	181.1	Large	1.63	NA	NA	NA	NA	NA	NA	NA	NA	NA	NA
330	20	142	DGRP142	181.1	Large	1.53	NA	NA	NA	NA	NA	NA	NA	NA	NA	NA
331	20	142	DGRP142	181.1	Large	1.56	1.614	NA	NA	NA	NA	NA	NA	NA	NA	NA
332	20	142	DGRP142	181.1	Large	1.61	NA	NA	NA	NA	NA	NA	NA	NA	NA	NA
333	20	142	DGRP142	181.1	Large	1.63	NA	NA	NA	NA	NA	NA	NA	NA	NA	NA
334	20	142	DGRP142	181.1	Large	1.69	NA	NA	NA	NA	NA	NA	NA	NA	NA	NA
335	20	142	DGRP142	181.1	Large	1.71	NA	NA	NA	NA	NA	NA	NA	NA	NA	NA
336	20	142	DGRP142	181.1	Large	1.58	NA	NA	NA	NA	NA	NA	NA	NA	NA	NA
337	20	142	DGRP142	181.1	Large	1.64	NA	NA	NA	NA	NA	NA	NA	NA	NA	NA
338	20	142	DGRP142	181.1	Large	1.6	NA	NA	NA	NA	NA	NA	NA	NA	NA	NA
339	20	142	DGRP142	181.1	Large	1.58	NA	NA	NA	NA	NA	NA	NA	NA	NA	NA
340	20	142	DGRP142	181.1	Large	1.54	NA	NA	NA	NA	NA	NA	NA	NA	NA	NA
341	20	142	DGRP142	181.1	Large	1.53	1.629	NA	NA	NA	NA	NA	NA	NA	NA	NA
342	20	142	DGRP142	181.1	Large	1.59	NA	NA	NA	NA	NA	NA	NA	NA	NA	NA
343	20	142	DGRP142	181.1	Large	1.64	NA	NA	NA	NA	NA	NA	NA	NA	NA	NA
344	20	142	DGRP142	181.1	Large	1.62	NA	NA	NA	NA	NA	NA	NA	NA	NA	NA
345	20	142	DGRP142	181.1	Large	1.63	NA	NA	NA	NA	NA	NA	NA	NA	NA	NA
346	20	142	DGRP142	181.1	Large	1.68	NA	NA	NA	NA	NA	NA	NA	NA	NA	NA
347	20	142	DGRP142	181.1	Large	1.7	NA	NA	NA	NA	NA	NA	NA	NA	NA	NA
348	20	142	DGRP142	181.1	Large	1.65	NA	NA	NA	NA	NA	NA	NA	NA	NA	NA
349	20	142	DGRP142	181.1	Large	1.65	NA	NA	NA	NA	NA	NA	NA	NA	NA	NA
350	20	142	DGRP142	181.1	Large	1.6	NA	NA	NA	NA	NA	NA	NA	NA	NA	NA
401	20	153	DGRP153	183.2	Large	2	1.746	1.725	143	153	313.52	318.03	100	90.67	100	90.67
402	20	153	DGRP153	183.2	Large	1.82	NA	NA	167	NA	330.11	NA	NA	NA	NA	NA
403	20	153	DGRP153	183.2	Large	1.78	NA	NA	149	NA	310.45	NA	100	NA	100	NA
404	20	153	DGRP153	183.2	Large	1.76	NA	NA	NA	NA	NA	NA	NA	NA	NA	NA
405	20	153	DGRP153	183.2	Large	1.7	NA	NA	NA	NA	NA	NA	72	NA	72	NA
406	20	153	DGRP153	183.2	Large	1.68	NA	NA	NA	NA	NA	NA	NA	NA	NA	NA
407	20	153	DGRP153	183.2	Large	1.63	NA	NA	NA	NA	NA	NA	NA	NA	NA	NA
408	20	153	DGRP153	183.2	Large	1.67	NA	NA	NA	NA	NA	NA	NA	NA	NA	NA
409	20	153	DGRP153	183.2	Large	1.72	NA	NA	NA	NA	NA	NA	NA	NA	NA	NA
410	20	153	DGRP153	183.2	Large	1.7	NA	NA	NA	NA	NA	NA	NA	NA	NA	NA
411	20	153	DGRP153	183.2	Large	1.8	1.732	NA	NA	NA	NA	NA	NA	NA	NA	NA
412	20	153	DGRP153	183.2	Large	1.67	NA	NA	NA	NA	NA	NA	NA	NA	NA	NA
413	20	153	DGRP153	183.2	Large	1.79	NA	NA	NA	NA	NA	NA	NA	NA	NA	NA
414	20	153	DGRP153	183.2	Large	1.64	NA	NA	NA	NA	NA	NA	NA	NA	NA	NA
415	20	153	DGRP153	183.2	Large	1.73	NA	NA	NA	NA	NA	NA	NA	NA	NA	NA
416	20	153	DGRP153	183.2	Large	1.69	NA	NA	NA	NA	NA	NA	NA	NA	NA	NA
417	20	153	DGRP153	183.2	Large	1.72	NA	NA	NA	NA	NA	NA	NA	NA	NA	NA
418	20	153	DGRP153	183.2	Large	1.8	NA	NA	NA	NA	NA	NA	NA	NA	NA	NA
419	20	153	DGRP153	183.2	Large	1.75	NA	NA	NA	NA	NA	NA	NA	NA	NA	NA
420	20	153	DGRP153	183.2	Large	1.73	NA	NA	NA	NA	NA	NA	NA	NA	NA	NA
421	20	153	DGRP153	183.2	Large	1.85	1.734	NA	NA	NA	NA	NA	NA	NA	NA	NA
422	20	153	DGRP153	183.2	Large	1.87	NA	NA	NA	NA	NA	NA	NA	NA	NA	NA
423	20	153	DGRP153	183.2	Large	1.65	NA	NA	NA	NA	NA	NA	NA	NA	NA	NA
424	20	153	DGRP153	183.2	Large	1.65	NA	NA	NA	NA	NA	NA	NA	NA	NA	NA
425	20	153	DGRP153	183.2	Large	1.7	NA	NA	NA	NA	NA	NA	NA	NA	NA	NA
426	20	153	DGRP153	183.2	Large	1.74	NA	NA	NA	NA	NA	NA	NA	NA	NA	NA
427	20	153	DGRP153	183.2	Large	1.78	NA	NA	NA	NA	NA	NA	NA	NA	NA	NA
428	20	153	DGRP153	183.2	Large	1.69	NA	NA	NA	NA	NA	NA	NA	NA	NA	NA
429	20	153	DGRP153	183.2	Large	1.63	NA	NA	NA	NA	NA	NA	NA	NA	NA	NA
430	20	153	DGRP153	183.2	Large	1.78	NA	NA	NA	NA	NA	NA	NA	NA	NA	NA
431	20	153	DGRP153	183.2	Large	1.82	1.707	NA	NA	NA	NA	NA	NA	NA	NA	NA
432	20	153	DGRP153	183.2	Large	1.75	NA	NA	NA	NA	NA	NA	NA	NA	NA	NA
433	20	153	DGRP153	183.2	Large	1.71	NA	NA	NA	NA	NA	NA	NA	NA	NA	NA
434	20	153	DGRP153	183.2	Large	1.7	NA	NA	NA	NA	NA	NA	NA	NA	NA	NA
435	20	153	DGRP153	183.2	Large	1.7	NA	NA	NA	NA	NA	NA	NA	NA	NA	NA
436	20	153	DGRP153	183.2	Large	1.68	NA	NA	NA	NA	NA	NA	NA	NA	NA	NA
437	20	153	DGRP153	183.2	Large	1.67	NA	NA	NA	NA	NA	NA	NA	NA	NA	NA
438	20	153	DGRP153	183.2	Large	1.63	NA	NA	NA	NA	NA	NA	NA	NA	NA	NA
439	20	153	DGRP153	183.2	Large	1.69	NA	NA	NA	NA	NA	NA	NA	NA	NA	NA
440	20	153	DGRP153	183.2	Large	1.72	NA	NA	NA	NA	NA	NA	NA	NA	NA	NA
441	20	153	DGRP153	183.2	Large	1.73	1.704	NA	NA	NA	NA	NA	NA	NA	NA	NA
442	20	153	DGRP153	183.2	Large	1.76	NA	NA	NA	NA	NA	NA	NA	NA	NA	NA
443	20	153	DGRP153	183.2	Large	1.77	NA	NA	NA	NA	NA	NA	NA	NA	NA	NA
444	20	153	DGRP153	183.2	Large	1.61	NA	NA	NA	NA	NA	NA	NA	NA	NA	NA
445	20	153	DGRP153	183.2	Large	1.65	NA	NA	NA	NA	NA	NA	NA	NA	NA	NA
446	20	153	DGRP153	183.2	Large	1.7	NA	NA	NA	NA	NA	NA	NA	NA	NA	NA
447	20	153	DGRP153	183.2	Large	1.69	NA	NA	NA	NA	NA	NA	NA	NA	NA	NA
448	20	153	DGRP153	183.2	Large	1.68	NA	NA	NA	NA	NA	NA	NA	NA	NA	NA
449	20	153	DGRP153	183.2	Large	1.73	NA	NA	NA	NA	NA	NA	NA	NA	NA	NA
450	20	153	DGRP153	183.2	Large	1.72	NA	NA	NA	NA	NA	NA	NA	NA	NA	NA
551	20	181	DGRP181	170.1	Small	1.56	1.486	1.502	123	122.5	301.63	304.11	100	69.6	54	80.6
552	20	181	DGRP181	170.1	Small	1.44	NA	NA	124	NA	307.31	NA	NA	NA	NA	NA
553	20	181	DGRP181	170.1	Small	1.43	NA	NA	121	NA	305.46	NA	88	NA	92	NA
554	20	181	DGRP181	170.1	Small	1.5	NA	NA	123	NA	303.8	NA	NA	NA	NA	NA
555	20	181	DGRP181	170.1	Small	1.49	NA	NA	125	NA	309.5	NA	88	NA	100	NA
556	20	181	DGRP181	170.1	Small	1.52	NA	NA	119	NA	303	NA	NA	NA	NA	NA
557	20	181	DGRP181	170.1	Small	1.48	NA	NA	121	NA	300	NA	76	NA	100	NA
558	20	181	DGRP181	170.1	Small	1.48	NA	NA	124	NA	307	NA	NA	NA	NA	NA
559	20	181	DGRP181	170.1	Small	1.45	NA	NA	123	NA	301	NA	80	NA	100	NA
560	20	181	DGRP181	170.1	Small	1.51	NA	NA	122	NA	302.43	NA	NA	NA	NA	NA
561	20	181	DGRP181	170.1	Small	1.46	1.473	NA	NA	NA	NA	NA	60	NA	96	NA
562	20	181	DGRP181	170.1	Small	1.49	NA	NA	NA	NA	NA	NA	NA	NA	NA	NA
563	20	181	DGRP181	170.1	Small	1.47	NA	NA	NA	NA	NA	NA	56	NA	72	NA
564	20	181	DGRP181	170.1	Small	1.4	NA	NA	NA	NA	NA	NA	NA	NA	NA	NA
565	20	181	DGRP181	170.1	Small	1.41	NA	NA	NA	NA	NA	NA	52	NA	76	NA
566	20	181	DGRP181	170.1	Small	1.51	NA	NA	NA	NA	NA	NA	NA	NA	NA	NA
567	20	181	DGRP181	170.1	Small	1.42	NA	NA	NA	NA	NA	NA	40	NA	48	NA
568	20	181	DGRP181	170.1	Small	1.73	NA	NA	NA	NA	NA	NA	NA	NA	NA	NA
569	20	181	DGRP181	170.1	Small	1.4	NA	NA	NA	NA	NA	NA	56	NA	68	NA
570	20	181	DGRP181	170.1	Small	1.44	NA	NA	NA	NA	NA	NA	NA	NA	NA	NA
571	20	181	DGRP181	170.1	Small	1.49	1.524	NA	NA	NA	NA	NA	NA	NA	NA	NA
572	20	181	DGRP181	170.1	Small	1.51	NA	NA	NA	NA	NA	NA	NA	NA	NA	NA
573	20	181	DGRP181	170.1	Small	1.45	NA	NA	NA	NA	NA	NA	NA	NA	NA	NA
574	20	181	DGRP181	170.1	Small	1.5	NA	NA	NA	NA	NA	NA	NA	NA	NA	NA
575	20	181	DGRP181	170.1	Small	1.43	NA	NA	NA	NA	NA	NA	NA	NA	NA	NA
576	20	181	DGRP181	170.1	Small	1.46	NA	NA	NA	NA	NA	NA	NA	NA	NA	NA
577	20	181	DGRP181	170.1	Small	1.59	NA	NA	NA	NA	NA	NA	NA	NA	NA	NA
578	20	181	DGRP181	170.1	Small	1.67	NA	NA	NA	NA	NA	NA	NA	NA	NA	NA
579	20	181	DGRP181	170.1	Small	1.61	NA	NA	NA	NA	NA	NA	NA	NA	NA	NA
580	20	181	DGRP181	170.1	Small	1.53	NA	NA	NA	NA	NA	NA	NA	NA	NA	NA
581	20	181	DGRP181	170.1	Small	1.46	1.504	NA	NA	NA	NA	NA	NA	NA	NA	NA
582	20	181	DGRP181	170.1	Small	1.54	NA	NA	NA	NA	NA	NA	NA	NA	NA	NA
583	20	181	DGRP181	170.1	Small	1.53	NA	NA	NA	NA	NA	NA	NA	NA	NA	NA
584	20	181	DGRP181	170.1	Small	1.42	NA	NA	NA	NA	NA	NA	NA	NA	NA	NA
585	20	181	DGRP181	170.1	Small	1.47	NA	NA	NA	NA	NA	NA	NA	NA	NA	NA
586	20	181	DGRP181	170.1	Small	1.47	NA	NA	NA	NA	NA	NA	NA	NA	NA	NA
587	20	181	DGRP181	170.1	Small	1.53	NA	NA	NA	NA	NA	NA	NA	NA	NA	NA
588	20	181	DGRP181	170.1	Small	1.5	NA	NA	NA	NA	NA	NA	NA	NA	NA	NA
589	20	181	DGRP181	170.1	Small	1.54	NA	NA	NA	NA	NA	NA	NA	NA	NA	NA
590	20	181	DGRP181	170.1	Small	1.58	NA	NA	NA	NA	NA	NA	NA	NA	NA	NA
591	20	181	DGRP181	170.1	Small	1.62	1.525	NA	NA	NA	NA	NA	NA	NA	NA	NA
592	20	181	DGRP181	170.1	Small	1.48	NA	NA	NA	NA	NA	NA	NA	NA	NA	NA
593	20	181	DGRP181	170.1	Small	1.55	NA	NA	NA	NA	NA	NA	NA	NA	NA	NA
594	20	181	DGRP181	170.1	Small	1.49	NA	NA	NA	NA	NA	NA	NA	NA	NA	NA
595	20	181	DGRP181	170.1	Small	1.53	NA	NA	NA	NA	NA	NA	NA	NA	NA	NA
596	20	181	DGRP181	170.1	Small	1.5	NA	NA	NA	NA	NA	NA	NA	NA	NA	NA
597	20	181	DGRP181	170.1	Small	1.57	NA	NA	NA	NA	NA	NA	NA	NA	NA	NA
598	20	181	DGRP181	170.1	Small	1.49	NA	NA	NA	NA	NA	NA	NA	NA	NA	NA
599	20	181	DGRP181	170.1	Small	1.46	NA	NA	NA	NA	NA	NA	NA	NA	NA	NA
600	20	181	DGRP181	170.1	Small	1.56	NA	NA	NA	NA	NA	NA	NA	NA	NA	NA
601	20	195	DGRP195	172.5	Small	1.47	1.449	1.45	152	157.4	339.33	316.48	76	49.2	76	50
602	20	195	DGRP195	172.5	Small	1.49	NA	NA	168	NA	318	NA	NA	NA	NA	NA
603	20	195	DGRP195	172.5	Small	1.5	NA	NA	156	NA	318	NA	28	NA	28	NA
604	20	195	DGRP195	172.5	Small	1.5	NA	NA	150	NA	299.33	NA	NA	NA	NA	NA
605	20	195	DGRP195	172.5	Small	1.42	NA	NA	156	NA	309.43	NA	36	NA	36	NA
606	20	195	DGRP195	172.5	Small	1.38	NA	NA	156	NA	316.29	NA	NA	NA	NA	NA
607	20	195	DGRP195	172.5	Small	1.48	NA	NA	168	NA	311.4	NA	52	NA	52	NA
608	20	195	DGRP195	172.5	Small	1.4	NA	NA	168	NA	318	NA	NA	NA	NA	NA
609	20	195	DGRP195	172.5	Small	1.43	NA	NA	156	NA	313	NA	44	NA	48	NA
610	20	195	DGRP195	172.5	Small	1.42	NA	NA	144	NA	322	NA	NA	NA	NA	NA
611	20	195	DGRP195	172.5	Small	1.36	1.462	NA	NA	NA	NA	NA	44	NA	44	NA
612	20	195	DGRP195	172.5	Small	1.47	NA	NA	NA	NA	NA	NA	NA	NA	NA	NA
613	20	195	DGRP195	172.5	Small	1.49	NA	NA	NA	NA	NA	NA	56	NA	56	NA
614	20	195	DGRP195	172.5	Small	1.5	NA	NA	NA	NA	NA	NA	NA	NA	NA	NA
615	20	195	DGRP195	172.5	Small	1.5	NA	NA	NA	NA	NA	NA	48	NA	48	NA
616	20	195	DGRP195	172.5	Small	1.48	NA	NA	NA	NA	NA	NA	NA	NA	NA	NA
617	20	195	DGRP195	172.5	Small	1.46	NA	NA	NA	NA	NA	NA	52	NA	52	NA
618	20	195	DGRP195	172.5	Small	1.43	NA	NA	NA	NA	NA	NA	NA	NA	NA	NA
619	20	195	DGRP195	172.5	Small	1.51	NA	NA	NA	NA	NA	NA	56	NA	60	NA
620	20	195	DGRP195	172.5	Small	1.42	NA	NA	NA	NA	NA	NA	NA	NA	NA	NA
621	20	195	DGRP195	172.5	Small	1.46	1.432	NA	NA	NA	NA	NA	NA	NA	NA	NA
622	20	195	DGRP195	172.5	Small	1.47	NA	NA	NA	NA	NA	NA	NA	NA	NA	NA
623	20	195	DGRP195	172.5	Small	1.5	NA	NA	NA	NA	NA	NA	NA	NA	NA	NA
624	20	195	DGRP195	172.5	Small	1.39	NA	NA	NA	NA	NA	NA	NA	NA	NA	NA
625	20	195	DGRP195	172.5	Small	1.39	NA	NA	NA	NA	NA	NA	NA	NA	NA	NA
626	20	195	DGRP195	172.5	Small	1.42	NA	NA	NA	NA	NA	NA	NA	NA	NA	NA
627	20	195	DGRP195	172.5	Small	1.41	NA	NA	NA	NA	NA	NA	NA	NA	NA	NA
628	20	195	DGRP195	172.5	Small	1.45	NA	NA	NA	NA	NA	NA	NA	NA	NA	NA
629	20	195	DGRP195	172.5	Small	1.47	NA	NA	NA	NA	NA	NA	NA	NA	NA	NA
630	20	195	DGRP195	172.5	Small	1.36	NA	NA	NA	NA	NA	NA	NA	NA	NA	NA
631	20	195	DGRP195	172.5	Small	1.38	1.455	NA	NA	NA	NA	NA	NA	NA	NA	NA
632	20	195	DGRP195	172.5	Small	1.42	NA	NA	NA	NA	NA	NA	NA	NA	NA	NA
633	20	195	DGRP195	172.5	Small	1.45	NA	NA	NA	NA	NA	NA	NA	NA	NA	NA
634	20	195	DGRP195	172.5	Small	1.5	NA	NA	NA	NA	NA	NA	NA	NA	NA	NA
635	20	195	DGRP195	172.5	Small	1.46	NA	NA	NA	NA	NA	NA	NA	NA	NA	NA
636	20	195	DGRP195	172.5	Small	1.45	NA	NA	NA	NA	NA	NA	NA	NA	NA	NA
637	20	195	DGRP195	172.5	Small	1.44	NA	NA	NA	NA	NA	NA	NA	NA	NA	NA
638	20	195	DGRP195	172.5	Small	1.49	NA	NA	NA	NA	NA	NA	NA	NA	NA	NA
639	20	195	DGRP195	172.5	Small	1.5	NA	NA	NA	NA	NA	NA	NA	NA	NA	NA
640	20	195	DGRP195	172.5	Small	1.46	NA	NA	NA	NA	NA	NA	NA	NA	NA	NA
641	20	195	DGRP195	172.5	Small	1.4	1.454	NA	NA	NA	NA	NA	NA	NA	NA	NA
642	20	195	DGRP195	172.5	Small	1.42	NA	NA	NA	NA	NA	NA	NA	NA	NA	NA
643	20	195	DGRP195	172.5	Small	1.4	NA	NA	NA	NA	NA	NA	NA	NA	NA	NA
644	20	195	DGRP195	172.5	Small	1.47	NA	NA	NA	NA	NA	NA	NA	NA	NA	NA
645	20	195	DGRP195	172.5	Small	1.48	NA	NA	NA	NA	NA	NA	NA	NA	NA	NA
646	20	195	DGRP195	172.5	Small	1.4	NA	NA	NA	NA	NA	NA	NA	NA	NA	NA
647	20	195	DGRP195	172.5	Small	1.46	NA	NA	NA	NA	NA	NA	NA	NA	NA	NA
648	20	195	DGRP195	172.5	Small	1.51	NA	NA	NA	NA	NA	NA	NA	NA	NA	NA
649	20	195	DGRP195	172.5	Small	1.5	NA	NA	NA	NA	NA	NA	NA	NA	NA	NA
650	20	195	DGRP195	172.5	Small	1.5	NA	NA	NA	NA	NA	NA	NA	NA	NA	NA
651	20	208	DGRP208	169.7	Small	1.13	1.402	1.379	NA	NA	327.87	330.71	69.33	59.07	NA	NA
652	20	208	DGRP208	169.7	Small	1.64	NA	NA	NA	NA	320.43	NA	NA	NA	NA	NA
653	20	208	DGRP208	169.7	Small	0.89	NA	NA	NA	NA	349.12	NA	53.33	NA	NA	NA
654	20	208	DGRP208	169.7	Small	1.5	NA	NA	NA	NA	322.1	NA	NA	NA	NA	NA
655	20	208	DGRP208	169.7	Small	1.53	NA	NA	NA	NA	329.21	NA	100	NA	NA	NA
656	20	208	DGRP208	169.7	Small	1.59	NA	NA	NA	NA	331.71	NA	NA	NA	NA	NA
657	20	208	DGRP208	169.7	Small	1.46	NA	NA	NA	NA	337	NA	64	NA	NA	NA
658	20	208	DGRP208	169.7	Small	1.36	NA	NA	NA	NA	321.75	NA	NA	NA	NA	NA
659	20	208	DGRP208	169.7	Small	1.49	NA	NA	NA	NA	333.43	NA	62.67	NA	NA	NA
660	20	208	DGRP208	169.7	Small	1.43	NA	NA	NA	NA	334.43	NA	NA	NA	NA	NA
661	20	208	DGRP208	169.7	Small	1.56	1.564	NA	NA	NA	NA	NA	36	NA	NA	NA
662	20	208	DGRP208	169.7	Small	1.54	NA	NA	NA	NA	NA	NA	NA	NA	NA	NA
663	20	208	DGRP208	169.7	Small	1.72	NA	NA	NA	NA	NA	NA	64	NA	NA	NA
664	20	208	DGRP208	169.7	Small	1.33	NA	NA	NA	NA	NA	NA	NA	NA	NA	NA
665	20	208	DGRP208	169.7	Small	1.86	NA	NA	NA	NA	NA	NA	33.33	NA	NA	NA
666	20	208	DGRP208	169.7	Small	1.29	NA	NA	NA	NA	NA	NA	NA	NA	NA	NA
667	20	208	DGRP208	169.7	Small	1.61	NA	NA	NA	NA	NA	NA	44	NA	NA	NA
668	20	208	DGRP208	169.7	Small	1.75	NA	NA	NA	NA	NA	NA	NA	NA	NA	NA
669	20	208	DGRP208	169.7	Small	1.74	NA	NA	NA	NA	NA	NA	64	NA	NA	NA
670	20	208	DGRP208	169.7	Small	1.24	NA	NA	NA	NA	NA	NA	NA	NA	NA	NA
671	20	208	DGRP208	169.7	Small	1.18	1.248	NA	NA	NA	NA	NA	NA	NA	NA	NA
672	20	208	DGRP208	169.7	Small	0.96	NA	NA	NA	NA	NA	NA	NA	NA	NA	NA
673	20	208	DGRP208	169.7	Small	1.58	NA	NA	NA	NA	NA	NA	NA	NA	NA	NA
674	20	208	DGRP208	169.7	Small	0.91	NA	NA	NA	NA	NA	NA	NA	NA	NA	NA
675	20	208	DGRP208	169.7	Small	1.19	NA	NA	NA	NA	NA	NA	NA	NA	NA	NA
676	20	208	DGRP208	169.7	Small	1.16	NA	NA	NA	NA	NA	NA	NA	NA	NA	NA
677	20	208	DGRP208	169.7	Small	1.3	NA	NA	NA	NA	NA	NA	NA	NA	NA	NA
678	20	208	DGRP208	169.7	Small	1.43	NA	NA	NA	NA	NA	NA	NA	NA	NA	NA
679	20	208	DGRP208	169.7	Small	1.37	NA	NA	NA	NA	NA	NA	NA	NA	NA	NA
680	20	208	DGRP208	169.7	Small	1.4	NA	NA	NA	NA	NA	NA	NA	NA	NA	NA
681	20	208	DGRP208	169.7	Small	1.12	1.449	NA	NA	NA	NA	NA	NA	NA	NA	NA
682	20	208	DGRP208	169.7	Small	1.54	NA	NA	NA	NA	NA	NA	NA	NA	NA	NA
683	20	208	DGRP208	169.7	Small	1.62	NA	NA	NA	NA	NA	NA	NA	NA	NA	NA
684	20	208	DGRP208	169.7	Small	1.22	NA	NA	NA	NA	NA	NA	NA	NA	NA	NA
685	20	208	DGRP208	169.7	Small	1.59	NA	NA	NA	NA	NA	NA	NA	NA	NA	NA
686	20	208	DGRP208	169.7	Small	1.44	NA	NA	NA	NA	NA	NA	NA	NA	NA	NA
687	20	208	DGRP208	169.7	Small	1.51	NA	NA	NA	NA	NA	NA	NA	NA	NA	NA
688	20	208	DGRP208	169.7	Small	1.44	NA	NA	NA	NA	NA	NA	NA	NA	NA	NA
689	20	208	DGRP208	169.7	Small	1.52	NA	NA	NA	NA	NA	NA	NA	NA	NA	NA
690	20	208	DGRP208	169.7	Small	1.49	NA	NA	NA	NA	NA	NA	NA	NA	NA	NA
691	20	208	DGRP208	169.7	Small	1.53	1.23	NA	NA	NA	NA	NA	NA	NA	NA	NA
692	20	208	DGRP208	169.7	Small	1.49	NA	NA	NA	NA	NA	NA	NA	NA	NA	NA
693	20	208	DGRP208	169.7	Small	1.26	NA	NA	NA	NA	NA	NA	NA	NA	NA	NA
694	20	208	DGRP208	169.7	Small	1.08	NA	NA	NA	NA	NA	NA	NA	NA	NA	NA
695	20	208	DGRP208	169.7	Small	1.46	NA	NA	NA	NA	NA	NA	NA	NA	NA	NA
696	20	208	DGRP208	169.7	Small	1	NA	NA	NA	NA	NA	NA	NA	NA	NA	NA
697	20	208	DGRP208	169.7	Small	1.08	NA	NA	NA	NA	NA	NA	NA	NA	NA	NA
698	20	208	DGRP208	169.7	Small	1.34	NA	NA	NA	NA	NA	NA	NA	NA	NA	NA
699	20	208	DGRP208	169.7	Small	1.04	NA	NA	NA	NA	NA	NA	NA	NA	NA	NA
700	20	208	DGRP208	169.7	Small	1.02	NA	NA	NA	NA	NA	NA	NA	NA	NA	NA
701	20	21	DGRP21	180.3	Large	1.59	1.63	1.629	121	129	293.91	297.05	90	64	96	66
702	20	21	DGRP21	180.3	Large	1.62	NA	NA	121	NA	296.25	NA	NA	NA	NA	NA
703	20	21	DGRP21	180.3	Large	1.62	NA	NA	145	NA	301	NA	68	NA	68	NA
704	20	21	DGRP21	180.3	Large	1.74	NA	NA	NA	NA	NA	NA	NA	NA	NA	NA
705	20	21	DGRP21	180.3	Large	1.63	NA	NA	NA	NA	NA	NA	34	NA	34	NA
706	20	21	DGRP21	180.3	Large	1.68	NA	NA	NA	NA	NA	NA	NA	NA	NA	NA
707	20	21	DGRP21	180.3	Large	1.63	NA	NA	NA	NA	NA	NA	NA	NA	NA	NA
708	20	21	DGRP21	180.3	Large	1.52	NA	NA	NA	NA	NA	NA	NA	NA	NA	NA
709	20	21	DGRP21	180.3	Large	1.64	NA	NA	NA	NA	NA	NA	NA	NA	NA	NA
710	20	21	DGRP21	180.3	Large	1.63	NA	NA	NA	NA	NA	NA	NA	NA	NA	NA
711	20	21	DGRP21	180.3	Large	1.73	1.677	NA	NA	NA	NA	NA	NA	NA	NA	NA
712	20	21	DGRP21	180.3	Large	1.8	NA	NA	NA	NA	NA	NA	NA	NA	NA	NA
713	20	21	DGRP21	180.3	Large	1.81	NA	NA	NA	NA	NA	NA	NA	NA	NA	NA
714	20	21	DGRP21	180.3	Large	1.49	NA	NA	NA	NA	NA	NA	NA	NA	NA	NA
715	20	21	DGRP21	180.3	Large	1.63	NA	NA	NA	NA	NA	NA	NA	NA	NA	NA
716	20	21	DGRP21	180.3	Large	1.63	NA	NA	NA	NA	NA	NA	NA	NA	NA	NA
717	20	21	DGRP21	180.3	Large	1.6	NA	NA	NA	NA	NA	NA	NA	NA	NA	NA
718	20	21	DGRP21	180.3	Large	1.65	NA	NA	NA	NA	NA	NA	NA	NA	NA	NA
719	20	21	DGRP21	180.3	Large	1.74	NA	NA	NA	NA	NA	NA	NA	NA	NA	NA
720	20	21	DGRP21	180.3	Large	1.69	NA	NA	NA	NA	NA	NA	NA	NA	NA	NA
721	20	21	DGRP21	180.3	Large	1.82	1.62	NA	NA	NA	NA	NA	NA	NA	NA	NA
722	20	21	DGRP21	180.3	Large	1.57	NA	NA	NA	NA	NA	NA	NA	NA	NA	NA
723	20	21	DGRP21	180.3	Large	1.68	NA	NA	NA	NA	NA	NA	NA	NA	NA	NA
724	20	21	DGRP21	180.3	Large	1.66	NA	NA	NA	NA	NA	NA	NA	NA	NA	NA
725	20	21	DGRP21	180.3	Large	1.67	NA	NA	NA	NA	NA	NA	NA	NA	NA	NA
726	20	21	DGRP21	180.3	Large	1.56	NA	NA	NA	NA	NA	NA	NA	NA	NA	NA
727	20	21	DGRP21	180.3	Large	1.51	NA	NA	NA	NA	NA	NA	NA	NA	NA	NA
728	20	21	DGRP21	180.3	Large	1.54	NA	NA	NA	NA	NA	NA	NA	NA	NA	NA
729	20	21	DGRP21	180.3	Large	1.56	NA	NA	NA	NA	NA	NA	NA	NA	NA	NA
730	20	21	DGRP21	180.3	Large	1.63	NA	NA	NA	NA	NA	NA	NA	NA	NA	NA
731	20	21	DGRP21	180.3	Large	1.6	1.606	NA	NA	NA	NA	NA	NA	NA	NA	NA
732	20	21	DGRP21	180.3	Large	1.62	NA	NA	NA	NA	NA	NA	NA	NA	NA	NA
733	20	21	DGRP21	180.3	Large	1.59	NA	NA	NA	NA	NA	NA	NA	NA	NA	NA
734	20	21	DGRP21	180.3	Large	1.61	NA	NA	NA	NA	NA	NA	NA	NA	NA	NA
735	20	21	DGRP21	180.3	Large	1.64	NA	NA	NA	NA	NA	NA	NA	NA	NA	NA
736	20	21	DGRP21	180.3	Large	1.6	NA	NA	NA	NA	NA	NA	NA	NA	NA	NA
737	20	21	DGRP21	180.3	Large	1.57	NA	NA	NA	NA	NA	NA	NA	NA	NA	NA
738	20	21	DGRP21	180.3	Large	1.55	NA	NA	NA	NA	NA	NA	NA	NA	NA	NA
739	20	21	DGRP21	180.3	Large	1.63	NA	NA	NA	NA	NA	NA	NA	NA	NA	NA
740	20	21	DGRP21	180.3	Large	1.65	NA	NA	NA	NA	NA	NA	NA	NA	NA	NA
741	20	21	DGRP21	180.3	Large	1.61	1.611	NA	NA	NA	NA	NA	NA	NA	NA	NA
742	20	21	DGRP21	180.3	Large	1.6	NA	NA	NA	NA	NA	NA	NA	NA	NA	NA
743	20	21	DGRP21	180.3	Large	1.58	NA	NA	NA	NA	NA	NA	NA	NA	NA	NA
744	20	21	DGRP21	180.3	Large	1.56	NA	NA	NA	NA	NA	NA	NA	NA	NA	NA
745	20	21	DGRP21	180.3	Large	1.61	NA	NA	NA	NA	NA	NA	NA	NA	NA	NA
746	20	21	DGRP21	180.3	Large	1.64	NA	NA	NA	NA	NA	NA	NA	NA	NA	NA
747	20	21	DGRP21	180.3	Large	1.66	NA	NA	NA	NA	NA	NA	NA	NA	NA	NA
748	20	21	DGRP21	180.3	Large	1.62	NA	NA	NA	NA	NA	NA	NA	NA	NA	NA
749	20	21	DGRP21	180.3	Large	1.6	NA	NA	NA	NA	NA	NA	NA	NA	NA	NA
750	20	21	DGRP21	180.3	Large	1.63	NA	NA	NA	NA	NA	NA	NA	NA	NA	NA
801	20	237	DGRP237	172.5	Small	1.31	1.357	1.397	123	123.2	287	282.25	24	35.2	28	40.8
802	20	237	DGRP237	172.5	Small	1.32	NA	NA	124	NA	287	NA	NA	NA	NA	NA
803	20	237	DGRP237	172.5	Small	1.34	NA	NA	123	NA	283	NA	24	NA	32	NA
804	20	237	DGRP237	172.5	Small	1.4	NA	NA	121	NA	275	NA	NA	NA	NA	NA
805	20	237	DGRP237	172.5	Small	1.35	NA	NA	121	NA	277.4	NA	32	NA	40	NA
806	20	237	DGRP237	172.5	Small	1.31	NA	NA	125	NA	275	NA	NA	NA	NA	NA
807	20	237	DGRP237	172.5	Small	1.3	NA	NA	125	NA	287	NA	40	NA	56	NA
808	20	237	DGRP237	172.5	Small	1.34	NA	NA	123	NA	284.6	NA	NA	NA	NA	NA
809	20	237	DGRP237	172.5	Small	1.46	NA	NA	123	NA	278	NA	44	NA	48	NA
810	20	237	DGRP237	172.5	Small	1.44	NA	NA	124	NA	288.5	NA	NA	NA	NA	NA
811	20	237	DGRP237	172.5	Small	1.36	1.382	NA	NA	NA	NA	NA	48	NA	48	NA
812	20	237	DGRP237	172.5	Small	1.39	NA	NA	NA	NA	NA	NA	NA	NA	NA	NA
813	20	237	DGRP237	172.5	Small	1.4	NA	NA	NA	NA	NA	NA	28	NA	32	NA
814	20	237	DGRP237	172.5	Small	1.34	NA	NA	NA	NA	NA	NA	NA	NA	NA	NA
815	20	237	DGRP237	172.5	Small	1.42	NA	NA	NA	NA	NA	NA	36	NA	44	NA
816	20	237	DGRP237	172.5	Small	1.33	NA	NA	NA	NA	NA	NA	NA	NA	NA	NA
817	20	237	DGRP237	172.5	Small	1.4	NA	NA	NA	NA	NA	NA	32	NA	36	NA
818	20	237	DGRP237	172.5	Small	1.38	NA	NA	NA	NA	NA	NA	NA	NA	NA	NA
819	20	237	DGRP237	172.5	Small	1.34	NA	NA	NA	NA	NA	NA	44	NA	44	NA
820	20	237	DGRP237	172.5	Small	1.46	NA	NA	NA	NA	NA	NA	NA	NA	NA	NA
821	20	237	DGRP237	172.5	Small	1.38	1.434	NA	NA	NA	NA	NA	NA	NA	NA	NA
822	20	237	DGRP237	172.5	Small	1.42	NA	NA	NA	NA	NA	NA	NA	NA	NA	NA
823	20	237	DGRP237	172.5	Small	1.4	NA	NA	NA	NA	NA	NA	NA	NA	NA	NA
824	20	237	DGRP237	172.5	Small	1.41	NA	NA	NA	NA	NA	NA	NA	NA	NA	NA
825	20	237	DGRP237	172.5	Small	1.44	NA	NA	NA	NA	NA	NA	NA	NA	NA	NA
826	20	237	DGRP237	172.5	Small	1.49	NA	NA	NA	NA	NA	NA	NA	NA	NA	NA
827	20	237	DGRP237	172.5	Small	1.36	NA	NA	NA	NA	NA	NA	NA	NA	NA	NA
828	20	237	DGRP237	172.5	Small	1.52	NA	NA	NA	NA	NA	NA	NA	NA	NA	NA
829	20	237	DGRP237	172.5	Small	1.47	NA	NA	NA	NA	NA	NA	NA	NA	NA	NA
830	20	237	DGRP237	172.5	Small	1.45	NA	NA	NA	NA	NA	NA	NA	NA	NA	NA
831	20	237	DGRP237	172.5	Small	1.3	1.4	NA	NA	NA	NA	NA	NA	NA	NA	NA
832	20	237	DGRP237	172.5	Small	1.47	NA	NA	NA	NA	NA	NA	NA	NA	NA	NA
833	20	237	DGRP237	172.5	Small	1.39	NA	NA	NA	NA	NA	NA	NA	NA	NA	NA
834	20	237	DGRP237	172.5	Small	1.44	NA	NA	NA	NA	NA	NA	NA	NA	NA	NA
835	20	237	DGRP237	172.5	Small	1.49	NA	NA	NA	NA	NA	NA	NA	NA	NA	NA
836	20	237	DGRP237	172.5	Small	1.36	NA	NA	NA	NA	NA	NA	NA	NA	NA	NA
837	20	237	DGRP237	172.5	Small	1.42	NA	NA	NA	NA	NA	NA	NA	NA	NA	NA
838	20	237	DGRP237	172.5	Small	1.39	NA	NA	NA	NA	NA	NA	NA	NA	NA	NA
839	20	237	DGRP237	172.5	Small	1.32	NA	NA	NA	NA	NA	NA	NA	NA	NA	NA
840	20	237	DGRP237	172.5	Small	1.42	NA	NA	NA	NA	NA	NA	NA	NA	NA	NA
841	20	237	DGRP237	172.5	Small	1.4	1.413	NA	NA	NA	NA	NA	NA	NA	NA	NA
842	20	237	DGRP237	172.5	Small	1.45	NA	NA	NA	NA	NA	NA	NA	NA	NA	NA
843	20	237	DGRP237	172.5	Small	1.37	NA	NA	NA	NA	NA	NA	NA	NA	NA	NA
844	20	237	DGRP237	172.5	Small	1.44	NA	NA	NA	NA	NA	NA	NA	NA	NA	NA
845	20	237	DGRP237	172.5	Small	1.43	NA	NA	NA	NA	NA	NA	NA	NA	NA	NA
846	20	237	DGRP237	172.5	Small	1.37	NA	NA	NA	NA	NA	NA	NA	NA	NA	NA
847	20	237	DGRP237	172.5	Small	1.49	NA	NA	NA	NA	NA	NA	NA	NA	NA	NA
848	20	237	DGRP237	172.5	Small	1.42	NA	NA	NA	NA	NA	NA	NA	NA	NA	NA
849	20	237	DGRP237	172.5	Small	1.4	NA	NA	NA	NA	NA	NA	NA	NA	NA	NA
850	20	237	DGRP237	172.5	Small	1.36	NA	NA	NA	NA	NA	NA	NA	NA	NA	NA
851	20	26	DGRP26	180.8	Large	1.57	1.558	1.553	168	170	276	285.5	6	18	6	18
852	20	26	DGRP26	180.8	Large	1.5	NA	NA	174	NA	292.5	NA	NA	NA	NA	NA
853	20	26	DGRP26	180.8	Large	1.53	NA	NA	168	NA	288	NA	16	NA	16	NA
854	20	26	DGRP26	180.8	Large	1.6	NA	NA	NA	NA	NA	NA	NA	NA	NA	NA
855	20	26	DGRP26	180.8	Large	1.62	NA	NA	NA	NA	NA	NA	32	NA	32	NA
856	20	26	DGRP26	180.8	Large	1.64	NA	NA	NA	NA	NA	NA	NA	NA	NA	NA
857	20	26	DGRP26	180.8	Large	1.56	NA	NA	NA	NA	NA	NA	NA	NA	NA	NA
858	20	26	DGRP26	180.8	Large	1.57	NA	NA	NA	NA	NA	NA	NA	NA	NA	NA
859	20	26	DGRP26	180.8	Large	1.49	NA	NA	NA	NA	NA	NA	NA	NA	NA	NA
860	20	26	DGRP26	180.8	Large	1.5	NA	NA	NA	NA	NA	NA	NA	NA	NA	NA
861	20	26	DGRP26	180.8	Large	1.6	1.581	NA	NA	NA	NA	NA	NA	NA	NA	NA
862	20	26	DGRP26	180.8	Large	1.57	NA	NA	NA	NA	NA	NA	NA	NA	NA	NA
863	20	26	DGRP26	180.8	Large	1.55	NA	NA	NA	NA	NA	NA	NA	NA	NA	NA
864	20	26	DGRP26	180.8	Large	1.6	NA	NA	NA	NA	NA	NA	NA	NA	NA	NA
865	20	26	DGRP26	180.8	Large	1.54	NA	NA	NA	NA	NA	NA	NA	NA	NA	NA
866	20	26	DGRP26	180.8	Large	1.6	NA	NA	NA	NA	NA	NA	NA	NA	NA	NA
867	20	26	DGRP26	180.8	Large	1.6	NA	NA	NA	NA	NA	NA	NA	NA	NA	NA
868	20	26	DGRP26	180.8	Large	1.58	NA	NA	NA	NA	NA	NA	NA	NA	NA	NA
869	20	26	DGRP26	180.8	Large	1.55	NA	NA	NA	NA	NA	NA	NA	NA	NA	NA
870	20	26	DGRP26	180.8	Large	1.62	NA	NA	NA	NA	NA	NA	NA	NA	NA	NA
871	20	26	DGRP26	180.8	Large	1.57	1.547	NA	NA	NA	NA	NA	NA	NA	NA	NA
872	20	26	DGRP26	180.8	Large	1.52	NA	NA	NA	NA	NA	NA	NA	NA	NA	NA
873	20	26	DGRP26	180.8	Large	1.5	NA	NA	NA	NA	NA	NA	NA	NA	NA	NA
874	20	26	DGRP26	180.8	Large	1.5	NA	NA	NA	NA	NA	NA	NA	NA	NA	NA
875	20	26	DGRP26	180.8	Large	1.62	NA	NA	NA	NA	NA	NA	NA	NA	NA	NA
876	20	26	DGRP26	180.8	Large	1.56	NA	NA	NA	NA	NA	NA	NA	NA	NA	NA
877	20	26	DGRP26	180.8	Large	1.57	NA	NA	NA	NA	NA	NA	NA	NA	NA	NA
878	20	26	DGRP26	180.8	Large	1.53	NA	NA	NA	NA	NA	NA	NA	NA	NA	NA
879	20	26	DGRP26	180.8	Large	1.52	NA	NA	NA	NA	NA	NA	NA	NA	NA	NA
880	20	26	DGRP26	180.8	Large	1.58	NA	NA	NA	NA	NA	NA	NA	NA	NA	NA
881	20	26	DGRP26	180.8	Large	1.6	1.521	NA	NA	NA	NA	NA	NA	NA	NA	NA
882	20	26	DGRP26	180.8	Large	1.59	NA	NA	NA	NA	NA	NA	NA	NA	NA	NA
883	20	26	DGRP26	180.8	Large	1.45	NA	NA	NA	NA	NA	NA	NA	NA	NA	NA
884	20	26	DGRP26	180.8	Large	1.43	NA	NA	NA	NA	NA	NA	NA	NA	NA	NA
885	20	26	DGRP26	180.8	Large	1.42	NA	NA	NA	NA	NA	NA	NA	NA	NA	NA
886	20	26	DGRP26	180.8	Large	1.6	NA	NA	NA	NA	NA	NA	NA	NA	NA	NA
887	20	26	DGRP26	180.8	Large	1.53	NA	NA	NA	NA	NA	NA	NA	NA	NA	NA
888	20	26	DGRP26	180.8	Large	1.54	NA	NA	NA	NA	NA	NA	NA	NA	NA	NA
889	20	26	DGRP26	180.8	Large	1.53	NA	NA	NA	NA	NA	NA	NA	NA	NA	NA
890	20	26	DGRP26	180.8	Large	1.52	NA	NA	NA	NA	NA	NA	NA	NA	NA	NA
891	20	26	DGRP26	180.8	Large	1.51	1.558	NA	NA	NA	NA	NA	NA	NA	NA	NA
892	20	26	DGRP26	180.8	Large	1.47	NA	NA	NA	NA	NA	NA	NA	NA	NA	NA
893	20	26	DGRP26	180.8	Large	1.45	NA	NA	NA	NA	NA	NA	NA	NA	NA	NA
894	20	26	DGRP26	180.8	Large	1.62	NA	NA	NA	NA	NA	NA	NA	NA	NA	NA
895	20	26	DGRP26	180.8	Large	1.53	NA	NA	NA	NA	NA	NA	NA	NA	NA	NA
896	20	26	DGRP26	180.8	Large	1.55	NA	NA	NA	NA	NA	NA	NA	NA	NA	NA
897	20	26	DGRP26	180.8	Large	1.6	NA	NA	NA	NA	NA	NA	NA	NA	NA	NA
898	20	26	DGRP26	180.8	Large	1.65	NA	NA	NA	NA	NA	NA	NA	NA	NA	NA
899	20	26	DGRP26	180.8	Large	1.62	NA	NA	NA	NA	NA	NA	NA	NA	NA	NA
900	20	26	DGRP26	180.8	Large	1.58	NA	NA	NA	NA	NA	NA	NA	NA	NA	NA
901	20	28	DGRP28	179.6	Large	1.76	1.777	1.699	174	178.67	288	305.4	10	26	10	27.33
902	20	28	DGRP28	179.6	Large	1.64	NA	NA	190	NA	321	NA	NA	NA	NA	NA
903	20	28	DGRP28	179.6	Large	1.71	NA	NA	172	NA	307.2	NA	10	NA	12	NA
904	20	28	DGRP28	179.6	Large	1.65	NA	NA	NA	NA	NA	NA	NA	NA	NA	NA
905	20	28	DGRP28	179.6	Large	1.72	NA	NA	NA	NA	NA	NA	58	NA	60	NA
906	20	28	DGRP28	179.6	Large	1.6	NA	NA	NA	NA	NA	NA	NA	NA	NA	NA
907	20	28	DGRP28	179.6	Large	1.6	NA	NA	NA	NA	NA	NA	NA	NA	NA	NA
908	20	28	DGRP28	179.6	Large	2.09	NA	NA	NA	NA	NA	NA	NA	NA	NA	NA
909	20	28	DGRP28	179.6	Large	2.1	NA	NA	NA	NA	NA	NA	NA	NA	NA	NA
910	20	28	DGRP28	179.6	Large	1.9	NA	NA	NA	NA	NA	NA	NA	NA	NA	NA
911	20	28	DGRP28	179.6	Large	1.64	1.74	NA	NA	NA	NA	NA	NA	NA	NA	NA
912	20	28	DGRP28	179.6	Large	1.75	NA	NA	NA	NA	NA	NA	NA	NA	NA	NA
913	20	28	DGRP28	179.6	Large	1.8	NA	NA	NA	NA	NA	NA	NA	NA	NA	NA
914	20	28	DGRP28	179.6	Large	1.65	NA	NA	NA	NA	NA	NA	NA	NA	NA	NA
915	20	28	DGRP28	179.6	Large	1.67	NA	NA	NA	NA	NA	NA	NA	NA	NA	NA
916	20	28	DGRP28	179.6	Large	1.69	NA	NA	NA	NA	NA	NA	NA	NA	NA	NA
917	20	28	DGRP28	179.6	Large	2	NA	NA	NA	NA	NA	NA	NA	NA	NA	NA
918	20	28	DGRP28	179.6	Large	1.75	NA	NA	NA	NA	NA	NA	NA	NA	NA	NA
919	20	28	DGRP28	179.6	Large	1.76	NA	NA	NA	NA	NA	NA	NA	NA	NA	NA
920	20	28	DGRP28	179.6	Large	1.69	NA	NA	NA	NA	NA	NA	NA	NA	NA	NA
921	20	28	DGRP28	179.6	Large	1.64	1.672	NA	NA	NA	NA	NA	NA	NA	NA	NA
922	20	28	DGRP28	179.6	Large	1.63	NA	NA	NA	NA	NA	NA	NA	NA	NA	NA
923	20	28	DGRP28	179.6	Large	1.59	NA	NA	NA	NA	NA	NA	NA	NA	NA	NA
924	20	28	DGRP28	179.6	Large	1.52	NA	NA	NA	NA	NA	NA	NA	NA	NA	NA
925	20	28	DGRP28	179.6	Large	1.82	NA	NA	NA	NA	NA	NA	NA	NA	NA	NA
926	20	28	DGRP28	179.6	Large	1.76	NA	NA	NA	NA	NA	NA	NA	NA	NA	NA
927	20	28	DGRP28	179.6	Large	1.75	NA	NA	NA	NA	NA	NA	NA	NA	NA	NA
928	20	28	DGRP28	179.6	Large	1.73	NA	NA	NA	NA	NA	NA	NA	NA	NA	NA
929	20	28	DGRP28	179.6	Large	1.65	NA	NA	NA	NA	NA	NA	NA	NA	NA	NA
930	20	28	DGRP28	179.6	Large	1.63	NA	NA	NA	NA	NA	NA	NA	NA	NA	NA
931	20	28	DGRP28	179.6	Large	1.62	1.595	NA	NA	NA	NA	NA	NA	NA	NA	NA
932	20	28	DGRP28	179.6	Large	1.65	NA	NA	NA	NA	NA	NA	NA	NA	NA	NA
933	20	28	DGRP28	179.6	Large	1.63	NA	NA	NA	NA	NA	NA	NA	NA	NA	NA
934	20	28	DGRP28	179.6	Large	1.61	NA	NA	NA	NA	NA	NA	NA	NA	NA	NA
935	20	28	DGRP28	179.6	Large	1.58	NA	NA	NA	NA	NA	NA	NA	NA	NA	NA
936	20	28	DGRP28	179.6	Large	1.53	NA	NA	NA	NA	NA	NA	NA	NA	NA	NA
937	20	28	DGRP28	179.6	Large	1.52	NA	NA	NA	NA	NA	NA	NA	NA	NA	NA
938	20	28	DGRP28	179.6	Large	1.49	NA	NA	NA	NA	NA	NA	NA	NA	NA	NA
939	20	28	DGRP28	179.6	Large	1.63	NA	NA	NA	NA	NA	NA	NA	NA	NA	NA
940	20	28	DGRP28	179.6	Large	1.69	NA	NA	NA	NA	NA	NA	NA	NA	NA	NA
941	20	28	DGRP28	179.6	Large	1.68	1.71	NA	NA	NA	NA	NA	NA	NA	NA	NA
942	20	28	DGRP28	179.6	Large	1.72	NA	NA	NA	NA	NA	NA	NA	NA	NA	NA
943	20	28	DGRP28	179.6	Large	1.63	NA	NA	NA	NA	NA	NA	NA	NA	NA	NA
944	20	28	DGRP28	179.6	Large	1.69	NA	NA	NA	NA	NA	NA	NA	NA	NA	NA
945	20	28	DGRP28	179.6	Large	1.75	NA	NA	NA	NA	NA	NA	NA	NA	NA	NA
946	20	28	DGRP28	179.6	Large	1.71	NA	NA	NA	NA	NA	NA	NA	NA	NA	NA
947	20	28	DGRP28	179.6	Large	1.7	NA	NA	NA	NA	NA	NA	NA	NA	NA	NA
948	20	28	DGRP28	179.6	Large	1.75	NA	NA	NA	NA	NA	NA	NA	NA	NA	NA
949	20	28	DGRP28	179.6	Large	1.73	NA	NA	NA	NA	NA	NA	NA	NA	NA	NA
950	20	28	DGRP28	179.6	Large	1.74	NA	NA	NA	NA	NA	NA	NA	NA	NA	NA
1151	20	307	DGRP307	172.7	Small	1.35	1.505	1.505	190	187.2	334	332.02	24	25.2	34	28
1152	20	307	DGRP307	172.7	Small	1.5	NA	NA	214	NA	352	NA	NA	NA	NA	NA
1153	20	307	DGRP307	172.7	Small	1.55	NA	NA	178	NA	332.09	NA	4	NA	4	NA
1154	20	307	DGRP307	172.7	Small	1.53	NA	NA	180	NA	321	NA	NA	NA	NA	NA
1155	20	307	DGRP307	172.7	Small	1.54	NA	NA	174	NA	321	NA	66	NA	68	NA
1156	20	307	DGRP307	172.7	Small	1.57	NA	NA	NA	NA	NA	NA	NA	NA	NA	NA
1157	20	307	DGRP307	172.7	Small	1.59	NA	NA	NA	NA	NA	NA	18	NA	20	NA
1158	20	307	DGRP307	172.7	Small	1.34	NA	NA	NA	NA	NA	NA	NA	NA	NA	NA
1159	20	307	DGRP307	172.7	Small	1.62	NA	NA	NA	NA	NA	NA	14	NA	14	NA
1160	20	307	DGRP307	172.7	Small	1.46	NA	NA	NA	NA	NA	NA	NA	NA	NA	NA
1161	20	307	DGRP307	172.7	Small	1.55	1.458	NA	NA	NA	NA	NA	NA	NA	NA	NA
1162	20	307	DGRP307	172.7	Small	1.46	NA	NA	NA	NA	NA	NA	NA	NA	NA	NA
1163	20	307	DGRP307	172.7	Small	1.33	NA	NA	NA	NA	NA	NA	NA	NA	NA	NA
1164	20	307	DGRP307	172.7	Small	1.5	NA	NA	NA	NA	NA	NA	NA	NA	NA	NA
1165	20	307	DGRP307	172.7	Small	1.63	NA	NA	NA	NA	NA	NA	NA	NA	NA	NA
1166	20	307	DGRP307	172.7	Small	1.47	NA	NA	NA	NA	NA	NA	NA	NA	NA	NA
1167	20	307	DGRP307	172.7	Small	1.51	NA	NA	NA	NA	NA	NA	NA	NA	NA	NA
1168	20	307	DGRP307	172.7	Small	1.5	NA	NA	NA	NA	NA	NA	NA	NA	NA	NA
1169	20	307	DGRP307	172.7	Small	1.22	NA	NA	NA	NA	NA	NA	NA	NA	NA	NA
1170	20	307	DGRP307	172.7	Small	1.41	NA	NA	NA	NA	NA	NA	NA	NA	NA	NA
1171	20	307	DGRP307	172.7	Small	1.23	1.518	NA	NA	NA	NA	NA	NA	NA	NA	NA
1172	20	307	DGRP307	172.7	Small	1.42	NA	NA	NA	NA	NA	NA	NA	NA	NA	NA
1173	20	307	DGRP307	172.7	Small	1.52	NA	NA	NA	NA	NA	NA	NA	NA	NA	NA
1174	20	307	DGRP307	172.7	Small	1.56	NA	NA	NA	NA	NA	NA	NA	NA	NA	NA
1175	20	307	DGRP307	172.7	Small	1.54	NA	NA	NA	NA	NA	NA	NA	NA	NA	NA
1176	20	307	DGRP307	172.7	Small	1.7	NA	NA	NA	NA	NA	NA	NA	NA	NA	NA
1177	20	307	DGRP307	172.7	Small	1.41	NA	NA	NA	NA	NA	NA	NA	NA	NA	NA
1178	20	307	DGRP307	172.7	Small	1.4	NA	NA	NA	NA	NA	NA	NA	NA	NA	NA
1179	20	307	DGRP307	172.7	Small	1.46	NA	NA	NA	NA	NA	NA	NA	NA	NA	NA
1180	20	307	DGRP307	172.7	Small	1.94	NA	NA	NA	NA	NA	NA	NA	NA	NA	NA
1181	20	307	DGRP307	172.7	Small	1.53	1.502	NA	NA	NA	NA	NA	NA	NA	NA	NA
1182	20	307	DGRP307	172.7	Small	1.52	NA	NA	NA	NA	NA	NA	NA	NA	NA	NA
1183	20	307	DGRP307	172.7	Small	1.54	NA	NA	NA	NA	NA	NA	NA	NA	NA	NA
1184	20	307	DGRP307	172.7	Small	1.54	NA	NA	NA	NA	NA	NA	NA	NA	NA	NA
1185	20	307	DGRP307	172.7	Small	1.59	NA	NA	NA	NA	NA	NA	NA	NA	NA	NA
1186	20	307	DGRP307	172.7	Small	1.41	NA	NA	NA	NA	NA	NA	NA	NA	NA	NA
1187	20	307	DGRP307	172.7	Small	1.44	NA	NA	NA	NA	NA	NA	NA	NA	NA	NA
1188	20	307	DGRP307	172.7	Small	1.44	NA	NA	NA	NA	NA	NA	NA	NA	NA	NA
1189	20	307	DGRP307	172.7	Small	1.64	NA	NA	NA	NA	NA	NA	NA	NA	NA	NA
1190	20	307	DGRP307	172.7	Small	1.37	NA	NA	NA	NA	NA	NA	NA	NA	NA	NA
1191	20	307	DGRP307	172.7	Small	1.57	1.543	NA	NA	NA	NA	NA	NA	NA	NA	NA
1192	20	307	DGRP307	172.7	Small	1.5	NA	NA	NA	NA	NA	NA	NA	NA	NA	NA
1193	20	307	DGRP307	172.7	Small	1.53	NA	NA	NA	NA	NA	NA	NA	NA	NA	NA
1194	20	307	DGRP307	172.7	Small	1.8	NA	NA	NA	NA	NA	NA	NA	NA	NA	NA
1195	20	307	DGRP307	172.7	Small	1.51	NA	NA	NA	NA	NA	NA	NA	NA	NA	NA
1196	20	307	DGRP307	172.7	Small	1.5	NA	NA	NA	NA	NA	NA	NA	NA	NA	NA
1197	20	307	DGRP307	172.7	Small	1.49	NA	NA	NA	NA	NA	NA	NA	NA	NA	NA
1198	20	307	DGRP307	172.7	Small	1.46	NA	NA	NA	NA	NA	NA	NA	NA	NA	NA
1199	20	307	DGRP307	172.7	Small	1.67	NA	NA	NA	NA	NA	NA	NA	NA	NA	NA
1200	20	307	DGRP307	172.7	Small	1.4	NA	NA	NA	NA	NA	NA	NA	NA	NA	NA
1201	20	313	DGRP313	172.2	Small	1.53	1.37	1.365	NA	NA	331.57	341.14	29.33	38.53	NA	NA
1202	20	313	DGRP313	172.2	Small	1.34	NA	NA	NA	NA	326	NA	NA	NA	NA	NA
1203	20	313	DGRP313	172.2	Small	1.38	NA	NA	NA	NA	340	NA	9.33	NA	NA	NA
1204	20	313	DGRP313	172.2	Small	1.41	NA	NA	NA	NA	335	NA	NA	NA	NA	NA
1205	20	313	DGRP313	172.2	Small	1.51	NA	NA	NA	NA	349.71	NA	24	NA	NA	NA
1206	20	313	DGRP313	172.2	Small	1.36	NA	NA	NA	NA	349.7	NA	NA	NA	NA	NA
1207	20	313	DGRP313	172.2	Small	1.41	NA	NA	NA	NA	352.45	NA	29.33	NA	NA	NA
1208	20	313	DGRP313	172.2	Small	1.37	NA	NA	NA	NA	340.55	NA	NA	NA	NA	NA
1209	20	313	DGRP313	172.2	Small	1.39	NA	NA	NA	NA	343.08	NA	38.67	NA	NA	NA
1210	20	313	DGRP313	172.2	Small	1	NA	NA	NA	NA	343.33	NA	NA	NA	NA	NA
1211	20	313	DGRP313	172.2	Small	1.29	1.344	NA	NA	NA	NA	NA	41.33	NA	NA	NA
1212	20	313	DGRP313	172.2	Small	1.43	NA	NA	NA	NA	NA	NA	NA	NA	NA	NA
1213	20	313	DGRP313	172.2	Small	1.51	NA	NA	NA	NA	NA	NA	68	NA	NA	NA
1214	20	313	DGRP313	172.2	Small	1.21	NA	NA	NA	NA	NA	NA	NA	NA	NA	NA
1215	20	313	DGRP313	172.2	Small	1.45	NA	NA	NA	NA	NA	NA	65.33	NA	NA	NA
1216	20	313	DGRP313	172.2	Small	1.24	NA	NA	NA	NA	NA	NA	NA	NA	NA	NA
1217	20	313	DGRP313	172.2	Small	1.18	NA	NA	NA	NA	NA	NA	37.33	NA	NA	NA
1218	20	313	DGRP313	172.2	Small	1.41	NA	NA	NA	NA	NA	NA	NA	NA	NA	NA
1219	20	313	DGRP313	172.2	Small	1.38	NA	NA	NA	NA	NA	NA	42.67	NA	NA	NA
1220	20	313	DGRP313	172.2	Small	1.34	NA	NA	NA	NA	NA	NA	NA	NA	NA	NA
1221	20	313	DGRP313	172.2	Small	1.3	1.402	NA	NA	NA	NA	NA	NA	NA	NA	NA
1222	20	313	DGRP313	172.2	Small	1.68	NA	NA	NA	NA	NA	NA	NA	NA	NA	NA
1223	20	313	DGRP313	172.2	Small	1.37	NA	NA	NA	NA	NA	NA	NA	NA	NA	NA
1224	20	313	DGRP313	172.2	Small	1.58	NA	NA	NA	NA	NA	NA	NA	NA	NA	NA
1225	20	313	DGRP313	172.2	Small	1.46	NA	NA	NA	NA	NA	NA	NA	NA	NA	NA
1226	20	313	DGRP313	172.2	Small	1.22	NA	NA	NA	NA	NA	NA	NA	NA	NA	NA
1227	20	313	DGRP313	172.2	Small	1.32	NA	NA	NA	NA	NA	NA	NA	NA	NA	NA
1228	20	313	DGRP313	172.2	Small	1.44	NA	NA	NA	NA	NA	NA	NA	NA	NA	NA
1229	20	313	DGRP313	172.2	Small	1.33	NA	NA	NA	NA	NA	NA	NA	NA	NA	NA
1230	20	313	DGRP313	172.2	Small	1.32	NA	NA	NA	NA	NA	NA	NA	NA	NA	NA
1231	20	313	DGRP313	172.2	Small	1.39	1.372	NA	NA	NA	NA	NA	NA	NA	NA	NA
1232	20	313	DGRP313	172.2	Small	1.36	NA	NA	NA	NA	NA	NA	NA	NA	NA	NA
1233	20	313	DGRP313	172.2	Small	1.43	NA	NA	NA	NA	NA	NA	NA	NA	NA	NA
1234	20	313	DGRP313	172.2	Small	1.34	NA	NA	NA	NA	NA	NA	NA	NA	NA	NA
1235	20	313	DGRP313	172.2	Small	1.34	NA	NA	NA	NA	NA	NA	NA	NA	NA	NA
1236	20	313	DGRP313	172.2	Small	1.37	NA	NA	NA	NA	NA	NA	NA	NA	NA	NA
1237	20	313	DGRP313	172.2	Small	1.35	NA	NA	NA	NA	NA	NA	NA	NA	NA	NA
1238	20	313	DGRP313	172.2	Small	1.35	NA	NA	NA	NA	NA	NA	NA	NA	NA	NA
1239	20	313	DGRP313	172.2	Small	1.36	NA	NA	NA	NA	NA	NA	NA	NA	NA	NA
1240	20	313	DGRP313	172.2	Small	1.43	NA	NA	NA	NA	NA	NA	NA	NA	NA	NA
1241	20	313	DGRP313	172.2	Small	1.35	1.339	NA	NA	NA	NA	NA	NA	NA	NA	NA
1242	20	313	DGRP313	172.2	Small	1.35	NA	NA	NA	NA	NA	NA	NA	NA	NA	NA
1243	20	313	DGRP313	172.2	Small	1.39	NA	NA	NA	NA	NA	NA	NA	NA	NA	NA
1244	20	313	DGRP313	172.2	Small	1.37	NA	NA	NA	NA	NA	NA	NA	NA	NA	NA
1245	20	313	DGRP313	172.2	Small	1.23	NA	NA	NA	NA	NA	NA	NA	NA	NA	NA
1246	20	313	DGRP313	172.2	Small	1.28	NA	NA	NA	NA	NA	NA	NA	NA	NA	NA
1247	20	313	DGRP313	172.2	Small	1.42	NA	NA	NA	NA	NA	NA	NA	NA	NA	NA
1248	20	313	DGRP313	172.2	Small	1.27	NA	NA	NA	NA	NA	NA	NA	NA	NA	NA
1249	20	313	DGRP313	172.2	Small	1.43	NA	NA	NA	NA	NA	NA	NA	NA	NA	NA
1250	20	313	DGRP313	172.2	Small	1.3	NA	NA	NA	NA	NA	NA	NA	NA	NA	NA
1301	20	318	DGRP318	170.5	Small	1.31	1.376	1.407	145	147.8	305.5	303.87	36	46.6667	36	48
1302	20	318	DGRP318	170.5	Small	1.35	NA	NA	145	NA	311.5	NA	NA	NA	NA	NA
1303	20	318	DGRP318	170.5	Small	1.49	NA	NA	151	NA	308.5	NA	68	NA	68	NA
1304	20	318	DGRP318	170.5	Small	1.39	NA	NA	151	NA	305.8	NA	NA	NA	NA	NA
1305	20	318	DGRP318	170.5	Small	1.42	NA	NA	147	NA	299.5	NA	36	NA	36	NA
1306	20	318	DGRP318	170.5	Small	1.3	NA	NA	145	NA	298	NA	NA	NA	NA	NA
1307	20	318	DGRP318	170.5	Small	1.35	NA	NA	151	NA	298	NA	40	NA	60	NA
1308	20	318	DGRP318	170.5	Small	1.41	NA	NA	147	NA	299.5	NA	NA	NA	NA	NA
1309	20	318	DGRP318	170.5	Small	1.4	NA	NA	145	NA	303	NA	32	NA	40	NA
1310	20	318	DGRP318	170.5	Small	1.34	NA	NA	151	NA	309.4	NA	NA	NA	NA	NA
1311	20	318	DGRP318	170.5	Small	1.32	1.406	NA	NA	NA	NA	NA	32	NA	48	NA
1312	20	318	DGRP318	170.5	Small	1.32	NA	NA	NA	NA	NA	NA	NA	NA	NA	NA
1313	20	318	DGRP318	170.5	Small	1.33	NA	NA	NA	NA	NA	NA	48	NA	32	NA
1314	20	318	DGRP318	170.5	Small	1.35	NA	NA	NA	NA	NA	NA	NA	NA	NA	NA
1315	20	318	DGRP318	170.5	Small	1.49	NA	NA	NA	NA	NA	NA	36	NA	60	NA
1316	20	318	DGRP318	170.5	Small	1.39	NA	NA	NA	NA	NA	NA	NA	NA	NA	NA
1317	20	318	DGRP318	170.5	Small	1.6	NA	NA	NA	NA	NA	NA	24	NA	48	NA
1318	20	318	DGRP318	170.5	Small	1.59	NA	NA	NA	NA	NA	NA	NA	NA	NA	NA
1319	20	318	DGRP318	170.5	Small	1.34	NA	NA	NA	NA	NA	NA	32	NA	52	NA
1320	20	318	DGRP318	170.5	Small	1.33	NA	NA	NA	NA	NA	NA	NA	NA	NA	NA
1321	20	318	DGRP318	170.5	Small	1.39	1.384	NA	NA	NA	NA	NA	NA	NA	NA	NA
1322	20	318	DGRP318	170.5	Small	1.42	NA	NA	NA	NA	NA	NA	NA	NA	NA	NA
1323	20	318	DGRP318	170.5	Small	1.4	NA	NA	NA	NA	NA	NA	NA	NA	NA	NA
1324	20	318	DGRP318	170.5	Small	1.37	NA	NA	NA	NA	NA	NA	NA	NA	NA	NA
1325	20	318	DGRP318	170.5	Small	1.36	NA	NA	NA	NA	NA	NA	NA	NA	NA	NA
1326	20	318	DGRP318	170.5	Small	1.39	NA	NA	NA	NA	NA	NA	NA	NA	NA	NA
1327	20	318	DGRP318	170.5	Small	1.42	NA	NA	NA	NA	NA	NA	NA	NA	NA	NA
1328	20	318	DGRP318	170.5	Small	1.37	NA	NA	NA	NA	NA	NA	NA	NA	NA	NA
1329	20	318	DGRP318	170.5	Small	1.36	NA	NA	NA	NA	NA	NA	NA	NA	NA	NA
1330	20	318	DGRP318	170.5	Small	1.36	NA	NA	NA	NA	NA	NA	NA	NA	NA	NA
1331	20	318	DGRP318	170.5	Small	1.43	1.442	NA	NA	NA	NA	NA	NA	NA	NA	NA
1332	20	318	DGRP318	170.5	Small	1.46	NA	NA	NA	NA	NA	NA	NA	NA	NA	NA
1333	20	318	DGRP318	170.5	Small	1.45	NA	NA	NA	NA	NA	NA	NA	NA	NA	NA
1334	20	318	DGRP318	170.5	Small	1.46	NA	NA	NA	NA	NA	NA	NA	NA	NA	NA
1335	20	318	DGRP318	170.5	Small	1.43	NA	NA	NA	NA	NA	NA	NA	NA	NA	NA
1336	20	318	DGRP318	170.5	Small	1.42	NA	NA	NA	NA	NA	NA	NA	NA	NA	NA
1337	20	318	DGRP318	170.5	Small	1.49	NA	NA	NA	NA	NA	NA	NA	NA	NA	NA
1338	20	318	DGRP318	170.5	Small	1.51	NA	NA	NA	NA	NA	NA	NA	NA	NA	NA
1339	20	318	DGRP318	170.5	Small	1.35	NA	NA	NA	NA	NA	NA	NA	NA	NA	NA
1340	20	318	DGRP318	170.5	Small	1.42	NA	NA	NA	NA	NA	NA	NA	NA	NA	NA
1341	20	318	DGRP318	170.5	Small	1.41	1.429	NA	NA	NA	NA	NA	NA	NA	NA	NA
1342	20	318	DGRP318	170.5	Small	1.46	NA	NA	NA	NA	NA	NA	NA	NA	NA	NA
1343	20	318	DGRP318	170.5	Small	1.49	NA	NA	NA	NA	NA	NA	NA	NA	NA	NA
1344	20	318	DGRP318	170.5	Small	1.46	NA	NA	NA	NA	NA	NA	NA	NA	NA	NA
1345	20	318	DGRP318	170.5	Small	1.39	NA	NA	NA	NA	NA	NA	NA	NA	NA	NA
1346	20	318	DGRP318	170.5	Small	1.38	NA	NA	NA	NA	NA	NA	NA	NA	NA	NA
1347	20	318	DGRP318	170.5	Small	1.42	NA	NA	NA	NA	NA	NA	NA	NA	NA	NA
1348	20	318	DGRP318	170.5	Small	1.46	NA	NA	NA	NA	NA	NA	NA	NA	NA	NA
1349	20	318	DGRP318	170.5	Small	1.43	NA	NA	NA	NA	NA	NA	NA	NA	NA	NA
1350	20	318	DGRP318	170.5	Small	1.39	NA	NA	NA	NA	NA	NA	NA	NA	NA	NA
1351	20	321	DGRP321	171.7	Small	1.62	1.611	1.592	131	127.8	287	283.22	36	39.6	48	46.8
1352	20	321	DGRP321	171.7	Small	1.64	NA	NA	126	NA	275	NA	NA	NA	NA	NA
1353	20	321	DGRP321	171.7	Small	1.58	NA	NA	127	NA	284	NA	28	NA	36	NA
1354	20	321	DGRP321	171.7	Small	1.6	NA	NA	126	NA	275	NA	NA	NA	NA	NA
1355	20	321	DGRP321	171.7	Small	1.54	NA	NA	131	NA	291	NA	32	NA	36	NA
1356	20	321	DGRP321	171.7	Small	1.59	NA	NA	131	NA	277	NA	NA	NA	NA	NA
1357	20	321	DGRP321	171.7	Small	1.64	NA	NA	125	NA	289.57	NA	40	NA	48	NA
1358	20	321	DGRP321	171.7	Small	1.63	NA	NA	127	NA	288	NA	NA	NA	NA	NA
1359	20	321	DGRP321	171.7	Small	1.67	NA	NA	127	NA	275	NA	44	NA	48	NA
1360	20	321	DGRP321	171.7	Small	1.6	NA	NA	127	NA	290.6	NA	NA	NA	NA	NA
1361	20	321	DGRP321	171.7	Small	1.57	1.558	NA	NA	NA	NA	NA	44	NA	52	NA
1362	20	321	DGRP321	171.7	Small	1.61	NA	NA	NA	NA	NA	NA	NA	NA	NA	NA
1363	20	321	DGRP321	171.7	Small	1.66	NA	NA	NA	NA	NA	NA	52	NA	52	NA
1364	20	321	DGRP321	171.7	Small	1.65	NA	NA	NA	NA	NA	NA	NA	NA	NA	NA
1365	20	321	DGRP321	171.7	Small	1.6	NA	NA	NA	NA	NA	NA	48	NA	60	NA
1366	20	321	DGRP321	171.7	Small	1.41	NA	NA	NA	NA	NA	NA	NA	NA	NA	NA
1367	20	321	DGRP321	171.7	Small	1.49	NA	NA	NA	NA	NA	NA	36	NA	40	NA
1368	20	321	DGRP321	171.7	Small	1.52	NA	NA	NA	NA	NA	NA	NA	NA	NA	NA
1369	20	321	DGRP321	171.7	Small	1.47	NA	NA	NA	NA	NA	NA	36	NA	48	NA
1370	20	321	DGRP321	171.7	Small	1.6	NA	NA	NA	NA	NA	NA	NA	NA	NA	NA
1371	20	321	DGRP321	171.7	Small	1.54	1.566	NA	NA	NA	NA	NA	NA	NA	NA	NA
1372	20	321	DGRP321	171.7	Small	1.6	NA	NA	NA	NA	NA	NA	NA	NA	NA	NA
1373	20	321	DGRP321	171.7	Small	1.53	NA	NA	NA	NA	NA	NA	NA	NA	NA	NA
1374	20	321	DGRP321	171.7	Small	1.49	NA	NA	NA	NA	NA	NA	NA	NA	NA	NA
1375	20	321	DGRP321	171.7	Small	1.62	NA	NA	NA	NA	NA	NA	NA	NA	NA	NA
1376	20	321	DGRP321	171.7	Small	1.6	NA	NA	NA	NA	NA	NA	NA	NA	NA	NA
1377	20	321	DGRP321	171.7	Small	1.53	NA	NA	NA	NA	NA	NA	NA	NA	NA	NA
1378	20	321	DGRP321	171.7	Small	1.54	NA	NA	NA	NA	NA	NA	NA	NA	NA	NA
1379	20	321	DGRP321	171.7	Small	1.59	NA	NA	NA	NA	NA	NA	NA	NA	NA	NA
1380	20	321	DGRP321	171.7	Small	1.62	NA	NA	NA	NA	NA	NA	NA	NA	NA	NA
1381	20	321	DGRP321	171.7	Small	1.67	1.625	NA	NA	NA	NA	NA	NA	NA	NA	NA
1382	20	321	DGRP321	171.7	Small	1.65	NA	NA	NA	NA	NA	NA	NA	NA	NA	NA
1383	20	321	DGRP321	171.7	Small	1.63	NA	NA	NA	NA	NA	NA	NA	NA	NA	NA
1384	20	321	DGRP321	171.7	Small	1.6	NA	NA	NA	NA	NA	NA	NA	NA	NA	NA
1385	20	321	DGRP321	171.7	Small	1.66	NA	NA	NA	NA	NA	NA	NA	NA	NA	NA
1386	20	321	DGRP321	171.7	Small	1.65	NA	NA	NA	NA	NA	NA	NA	NA	NA	NA
1387	20	321	DGRP321	171.7	Small	1.62	NA	NA	NA	NA	NA	NA	NA	NA	NA	NA
1388	20	321	DGRP321	171.7	Small	1.59	NA	NA	NA	NA	NA	NA	NA	NA	NA	NA
1389	20	321	DGRP321	171.7	Small	1.64	NA	NA	NA	NA	NA	NA	NA	NA	NA	NA
1390	20	321	DGRP321	171.7	Small	1.54	NA	NA	NA	NA	NA	NA	NA	NA	NA	NA
1391	20	321	DGRP321	171.7	Small	1.59	1.601	NA	NA	NA	NA	NA	NA	NA	NA	NA
1392	20	321	DGRP321	171.7	Small	1.47	NA	NA	NA	NA	NA	NA	NA	NA	NA	NA
1393	20	321	DGRP321	171.7	Small	1.56	NA	NA	NA	NA	NA	NA	NA	NA	NA	NA
1394	20	321	DGRP321	171.7	Small	1.63	NA	NA	NA	NA	NA	NA	NA	NA	NA	NA
1395	20	321	DGRP321	171.7	Small	1.69	NA	NA	NA	NA	NA	NA	NA	NA	NA	NA
1396	20	321	DGRP321	171.7	Small	1.65	NA	NA	NA	NA	NA	NA	NA	NA	NA	NA
1397	20	321	DGRP321	171.7	Small	1.6	NA	NA	NA	NA	NA	NA	NA	NA	NA	NA
1398	20	321	DGRP321	171.7	Small	1.58	NA	NA	NA	NA	NA	NA	NA	NA	NA	NA
1399	20	321	DGRP321	171.7	Small	1.63	NA	NA	NA	NA	NA	NA	NA	NA	NA	NA
1400	20	321	DGRP321	171.7	Small	1.61	NA	NA	NA	NA	NA	NA	NA	NA	NA	NA
1451	20	332	DGRP332	171.2	Small	1.5	1.519	1.518	155	160.8	305	311.71	32	46.4	40	48.4
1452	20	332	DGRP332	171.2	Small	1.52	NA	NA	155	NA	345	NA	NA	NA	NA	NA
1453	20	332	DGRP332	171.2	Small	1.41	NA	NA	167	NA	309	NA	24	NA	28	NA
1454	20	332	DGRP332	171.2	Small	1.59	NA	NA	151	NA	315.5	NA	NA	NA	NA	NA
1455	20	332	DGRP332	171.2	Small	1.59	NA	NA	169	NA	310.14	NA	52	NA	56	NA
1456	20	332	DGRP332	171.2	Small	1.47	NA	NA	167	NA	306.5	NA	NA	NA	NA	NA
1457	20	332	DGRP332	171.2	Small	1.53	NA	NA	167	NA	305	NA	56	NA	60	NA
1458	20	332	DGRP332	171.2	Small	1.61	NA	NA	155	NA	309.5	NA	NA	NA	NA	NA
1459	20	332	DGRP332	171.2	Small	1.55	NA	NA	155	NA	305	NA	64	NA	64	NA
1460	20	332	DGRP332	171.2	Small	1.42	NA	NA	167	NA	306.5	NA	NA	NA	NA	NA
1461	20	332	DGRP332	171.2	Small	1.43	1.502	NA	NA	NA	NA	NA	44	NA	44	NA
1462	20	332	DGRP332	171.2	Small	1.52	NA	NA	NA	NA	NA	NA	NA	NA	NA	NA
1463	20	332	DGRP332	171.2	Small	1.47	NA	NA	NA	NA	NA	NA	36	NA	36	NA
1464	20	332	DGRP332	171.2	Small	1.5	NA	NA	NA	NA	NA	NA	NA	NA	NA	NA
1465	20	332	DGRP332	171.2	Small	1.6	NA	NA	NA	NA	NA	NA	40	NA	40	NA
1466	20	332	DGRP332	171.2	Small	1.53	NA	NA	NA	NA	NA	NA	NA	NA	NA	NA
1467	20	332	DGRP332	171.2	Small	1.55	NA	NA	NA	NA	NA	NA	60	NA	60	NA
1468	20	332	DGRP332	171.2	Small	1.43	NA	NA	NA	NA	NA	NA	NA	NA	NA	NA
1469	20	332	DGRP332	171.2	Small	1.47	NA	NA	NA	NA	NA	NA	56	NA	56	NA
1470	20	332	DGRP332	171.2	Small	1.52	NA	NA	NA	NA	NA	NA	NA	NA	NA	NA
1471	20	332	DGRP332	171.2	Small	1.49	1.525	NA	NA	NA	NA	NA	NA	NA	NA	NA
1472	20	332	DGRP332	171.2	Small	1.53	NA	NA	NA	NA	NA	NA	NA	NA	NA	NA
1473	20	332	DGRP332	171.2	Small	1.6	NA	NA	NA	NA	NA	NA	NA	NA	NA	NA
1474	20	332	DGRP332	171.2	Small	1.57	NA	NA	NA	NA	NA	NA	NA	NA	NA	NA
1475	20	332	DGRP332	171.2	Small	1.55	NA	NA	NA	NA	NA	NA	NA	NA	NA	NA
1476	20	332	DGRP332	171.2	Small	1.49	NA	NA	NA	NA	NA	NA	NA	NA	NA	NA
1477	20	332	DGRP332	171.2	Small	1.52	NA	NA	NA	NA	NA	NA	NA	NA	NA	NA
1478	20	332	DGRP332	171.2	Small	1.45	NA	NA	NA	NA	NA	NA	NA	NA	NA	NA
1479	20	332	DGRP332	171.2	Small	1.55	NA	NA	NA	NA	NA	NA	NA	NA	NA	NA
1480	20	332	DGRP332	171.2	Small	1.5	NA	NA	NA	NA	NA	NA	NA	NA	NA	NA
1481	20	332	DGRP332	171.2	Small	1.52	1.514	NA	NA	NA	NA	NA	NA	NA	NA	NA
1482	20	332	DGRP332	171.2	Small	1.47	NA	NA	NA	NA	NA	NA	NA	NA	NA	NA
1483	20	332	DGRP332	171.2	Small	1.52	NA	NA	NA	NA	NA	NA	NA	NA	NA	NA
1484	20	332	DGRP332	171.2	Small	1.54	NA	NA	NA	NA	NA	NA	NA	NA	NA	NA
1485	20	332	DGRP332	171.2	Small	1.56	NA	NA	NA	NA	NA	NA	NA	NA	NA	NA
1486	20	332	DGRP332	171.2	Small	1.6	NA	NA	NA	NA	NA	NA	NA	NA	NA	NA
1487	20	332	DGRP332	171.2	Small	1.53	NA	NA	NA	NA	NA	NA	NA	NA	NA	NA
1488	20	332	DGRP332	171.2	Small	1.46	NA	NA	NA	NA	NA	NA	NA	NA	NA	NA
1489	20	332	DGRP332	171.2	Small	1.43	NA	NA	NA	NA	NA	NA	NA	NA	NA	NA
1490	20	332	DGRP332	171.2	Small	1.51	NA	NA	NA	NA	NA	NA	NA	NA	NA	NA
1491	20	332	DGRP332	171.2	Small	1.54	1.529	NA	NA	NA	NA	NA	NA	NA	NA	NA
1492	20	332	DGRP332	171.2	Small	1.57	NA	NA	NA	NA	NA	NA	NA	NA	NA	NA
1493	20	332	DGRP332	171.2	Small	1.61	NA	NA	NA	NA	NA	NA	NA	NA	NA	NA
1494	20	332	DGRP332	171.2	Small	1.53	NA	NA	NA	NA	NA	NA	NA	NA	NA	NA
1495	20	332	DGRP332	171.2	Small	1.46	NA	NA	NA	NA	NA	NA	NA	NA	NA	NA
1496	20	332	DGRP332	171.2	Small	1.47	NA	NA	NA	NA	NA	NA	NA	NA	NA	NA
1497	20	332	DGRP332	171.2	Small	1.51	NA	NA	NA	NA	NA	NA	NA	NA	NA	NA
1498	20	332	DGRP332	171.2	Small	1.53	NA	NA	NA	NA	NA	NA	NA	NA	NA	NA
1499	20	332	DGRP332	171.2	Small	1.58	NA	NA	NA	NA	NA	NA	NA	NA	NA	NA
1500	20	332	DGRP332	171.2	Small	1.49	NA	NA	NA	NA	NA	NA	NA	NA	NA	NA
1501	20	335	DGRP335	172.3	Small	1.63	1.424	1.437	NA	NA	326.46	326.83	77.33	72.13	NA	NA
1502	20	335	DGRP335	172.3	Small	1.53	NA	NA	NA	NA	319.4	NA	NA	NA	NA	NA
1503	20	335	DGRP335	172.3	Small	1.35	NA	NA	NA	NA	330.38	NA	57.33	NA	NA	NA
1504	20	335	DGRP335	172.3	Small	1.35	NA	NA	NA	NA	332.4	NA	NA	NA	NA	NA
1505	20	335	DGRP335	172.3	Small	1.33	NA	NA	NA	NA	327	NA	69.33	NA	NA	NA
1506	20	335	DGRP335	172.3	Small	1.49	NA	NA	NA	NA	309.2	NA	NA	NA	NA	NA
1507	20	335	DGRP335	172.3	Small	1.47	NA	NA	NA	NA	332.44	NA	74.67	NA	NA	NA
1508	20	335	DGRP335	172.3	Small	1.36	NA	NA	NA	NA	332.64	NA	NA	NA	NA	NA
1509	20	335	DGRP335	172.3	Small	1.4	NA	NA	NA	NA	336	NA	70.67	NA	NA	NA
1510	20	335	DGRP335	172.3	Small	1.33	NA	NA	NA	NA	322.35	NA	NA	NA	NA	NA
1511	20	335	DGRP335	172.3	Small	1.43	1.415	NA	NA	NA	NA	NA	64	NA	NA	NA
1512	20	335	DGRP335	172.3	Small	1.45	NA	NA	NA	NA	NA	NA	NA	NA	NA	NA
1513	20	335	DGRP335	172.3	Small	1.48	NA	NA	NA	NA	NA	NA	93.33	NA	NA	NA
1514	20	335	DGRP335	172.3	Small	1.43	NA	NA	NA	NA	NA	NA	NA	NA	NA	NA
1515	20	335	DGRP335	172.3	Small	1.43	NA	NA	NA	NA	NA	NA	81.33	NA	NA	NA
1516	20	335	DGRP335	172.3	Small	1.37	NA	NA	NA	NA	NA	NA	NA	NA	NA	NA
1517	20	335	DGRP335	172.3	Small	1.42	NA	NA	NA	NA	NA	NA	77.33	NA	NA	NA
1518	20	335	DGRP335	172.3	Small	1.38	NA	NA	NA	NA	NA	NA	NA	NA	NA	NA
1519	20	335	DGRP335	172.3	Small	1.4	NA	NA	NA	NA	NA	NA	56	NA	NA	NA
1520	20	335	DGRP335	172.3	Small	1.36	NA	NA	NA	NA	NA	NA	NA	NA	NA	NA
1521	20	335	DGRP335	172.3	Small	1.61	1.499	NA	NA	NA	NA	NA	NA	NA	NA	NA
1522	20	335	DGRP335	172.3	Small	1.49	NA	NA	NA	NA	NA	NA	NA	NA	NA	NA
1523	20	335	DGRP335	172.3	Small	1.35	NA	NA	NA	NA	NA	NA	NA	NA	NA	NA
1524	20	335	DGRP335	172.3	Small	1.48	NA	NA	NA	NA	NA	NA	NA	NA	NA	NA
1525	20	335	DGRP335	172.3	Small	1.53	NA	NA	NA	NA	NA	NA	NA	NA	NA	NA
1526	20	335	DGRP335	172.3	Small	1.55	NA	NA	NA	NA	NA	NA	NA	NA	NA	NA
1527	20	335	DGRP335	172.3	Small	1.26	NA	NA	NA	NA	NA	NA	NA	NA	NA	NA
1528	20	335	DGRP335	172.3	Small	1.69	NA	NA	NA	NA	NA	NA	NA	NA	NA	NA
1529	20	335	DGRP335	172.3	Small	1.54	NA	NA	NA	NA	NA	NA	NA	NA	NA	NA
1530	20	335	DGRP335	172.3	Small	1.49	NA	NA	NA	NA	NA	NA	NA	NA	NA	NA
1531	20	335	DGRP335	172.3	Small	1.5	1.442	NA	NA	NA	NA	NA	NA	NA	NA	NA
1532	20	335	DGRP335	172.3	Small	1.67	NA	NA	NA	NA	NA	NA	NA	NA	NA	NA
1533	20	335	DGRP335	172.3	Small	1.6	NA	NA	NA	NA	NA	NA	NA	NA	NA	NA
1534	20	335	DGRP335	172.3	Small	1.46	NA	NA	NA	NA	NA	NA	NA	NA	NA	NA
1535	20	335	DGRP335	172.3	Small	1.47	NA	NA	NA	NA	NA	NA	NA	NA	NA	NA
1536	20	335	DGRP335	172.3	Small	1.18	NA	NA	NA	NA	NA	NA	NA	NA	NA	NA
1537	20	335	DGRP335	172.3	Small	1.37	NA	NA	NA	NA	NA	NA	NA	NA	NA	NA
1538	20	335	DGRP335	172.3	Small	1.4	NA	NA	NA	NA	NA	NA	NA	NA	NA	NA
1539	20	335	DGRP335	172.3	Small	1.41	NA	NA	NA	NA	NA	NA	NA	NA	NA	NA
1540	20	335	DGRP335	172.3	Small	1.36	NA	NA	NA	NA	NA	NA	NA	NA	NA	NA
1541	20	335	DGRP335	172.3	Small	1.23	1.406	NA	NA	NA	NA	NA	NA	NA	NA	NA
1542	20	335	DGRP335	172.3	Small	1.31	NA	NA	NA	NA	NA	NA	NA	NA	NA	NA
1543	20	335	DGRP335	172.3	Small	1.39	NA	NA	NA	NA	NA	NA	NA	NA	NA	NA
1544	20	335	DGRP335	172.3	Small	1.39	NA	NA	NA	NA	NA	NA	NA	NA	NA	NA
1545	20	335	DGRP335	172.3	Small	1.2	NA	NA	NA	NA	NA	NA	NA	NA	NA	NA
1546	20	335	DGRP335	172.3	Small	1.54	NA	NA	NA	NA	NA	NA	NA	NA	NA	NA
1547	20	335	DGRP335	172.3	Small	1.5	NA	NA	NA	NA	NA	NA	NA	NA	NA	NA
1548	20	335	DGRP335	172.3	Small	1.49	NA	NA	NA	NA	NA	NA	NA	NA	NA	NA
1549	20	335	DGRP335	172.3	Small	1.45	NA	NA	NA	NA	NA	NA	NA	NA	NA	NA
1550	20	335	DGRP335	172.3	Small	1.56	NA	NA	NA	NA	NA	NA	NA	NA	NA	NA
1751	20	360	DGRP360	172.7	Small	1.57	1.618	1.669	184	171.2	344.5	333.15	22	38	24	44
1752	20	360	DGRP360	172.7	Small	1.64	NA	NA	NA	NA	338.5	NA	NA	NA	NA	NA
1753	20	360	DGRP360	172.7	Small	1.78	NA	NA	184	NA	322	NA	34	NA	34	NA
1754	20	360	DGRP360	172.7	Small	1.73	NA	NA	NA	NA	322	NA	NA	NA	NA	NA
1755	20	360	DGRP360	172.7	Small	1.77	NA	NA	166	NA	338.77	NA	54	NA	58	NA
1756	20	360	DGRP360	172.7	Small	1.62	NA	NA	NA	NA	NA	NA	NA	NA	NA	NA
1757	20	360	DGRP360	172.7	Small	1.38	NA	NA	172	NA	NA	NA	6	NA	8	NA
1758	20	360	DGRP360	172.7	Small	1.36	NA	NA	NA	NA	NA	NA	NA	NA	NA	NA
1759	20	360	DGRP360	172.7	Small	1.62	NA	NA	150	NA	NA	NA	74	NA	96	NA
1760	20	360	DGRP360	172.7	Small	1.71	NA	NA	NA	NA	NA	NA	NA	NA	NA	NA
1761	20	360	DGRP360	172.7	Small	1.82	1.691	NA	NA	NA	NA	NA	NA	NA	NA	NA
1762	20	360	DGRP360	172.7	Small	1.72	NA	NA	NA	NA	NA	NA	NA	NA	NA	NA
1763	20	360	DGRP360	172.7	Small	1.76	NA	NA	NA	NA	NA	NA	NA	NA	NA	NA
1764	20	360	DGRP360	172.7	Small	1.77	NA	NA	NA	NA	NA	NA	NA	NA	NA	NA
1765	20	360	DGRP360	172.7	Small	1.61	NA	NA	NA	NA	NA	NA	NA	NA	NA	NA
1766	20	360	DGRP360	172.7	Small	1.5	NA	NA	NA	NA	NA	NA	NA	NA	NA	NA
1767	20	360	DGRP360	172.7	Small	1.52	NA	NA	NA	NA	NA	NA	NA	NA	NA	NA
1768	20	360	DGRP360	172.7	Small	1.53	NA	NA	NA	NA	NA	NA	NA	NA	NA	NA
1769	20	360	DGRP360	172.7	Small	1.89	NA	NA	NA	NA	NA	NA	NA	NA	NA	NA
1770	20	360	DGRP360	172.7	Small	1.79	NA	NA	NA	NA	NA	NA	NA	NA	NA	NA
1771	20	360	DGRP360	172.7	Small	1.7	1.613	NA	NA	NA	NA	NA	NA	NA	NA	NA
1772	20	360	DGRP360	172.7	Small	1.86	NA	NA	NA	NA	NA	NA	NA	NA	NA	NA
1773	20	360	DGRP360	172.7	Small	1.52	NA	NA	NA	NA	NA	NA	NA	NA	NA	NA
1774	20	360	DGRP360	172.7	Small	1.61	NA	NA	NA	NA	NA	NA	NA	NA	NA	NA
1775	20	360	DGRP360	172.7	Small	1.27	NA	NA	NA	NA	NA	NA	NA	NA	NA	NA
1776	20	360	DGRP360	172.7	Small	1.75	NA	NA	NA	NA	NA	NA	NA	NA	NA	NA
1777	20	360	DGRP360	172.7	Small	1.64	NA	NA	NA	NA	NA	NA	NA	NA	NA	NA
1778	20	360	DGRP360	172.7	Small	1.66	NA	NA	NA	NA	NA	NA	NA	NA	NA	NA
1779	20	360	DGRP360	172.7	Small	1.53	NA	NA	NA	NA	NA	NA	NA	NA	NA	NA
1780	20	360	DGRP360	172.7	Small	1.59	NA	NA	NA	NA	NA	NA	NA	NA	NA	NA
1781	20	360	DGRP360	172.7	Small	1.79	1.799	NA	NA	NA	NA	NA	NA	NA	NA	NA
1782	20	360	DGRP360	172.7	Small	1.63	NA	NA	NA	NA	NA	NA	NA	NA	NA	NA
1783	20	360	DGRP360	172.7	Small	1.75	NA	NA	NA	NA	NA	NA	NA	NA	NA	NA
1784	20	360	DGRP360	172.7	Small	1.57	NA	NA	NA	NA	NA	NA	NA	NA	NA	NA
1785	20	360	DGRP360	172.7	Small	1.86	NA	NA	NA	NA	NA	NA	NA	NA	NA	NA
1786	20	360	DGRP360	172.7	Small	1.88	NA	NA	NA	NA	NA	NA	NA	NA	NA	NA
1787	20	360	DGRP360	172.7	Small	1.9	NA	NA	NA	NA	NA	NA	NA	NA	NA	NA
1788	20	360	DGRP360	172.7	Small	1.85	NA	NA	NA	NA	NA	NA	NA	NA	NA	NA
1789	20	360	DGRP360	172.7	Small	1.93	NA	NA	NA	NA	NA	NA	NA	NA	NA	NA
1790	20	360	DGRP360	172.7	Small	1.83	NA	NA	NA	NA	NA	NA	NA	NA	NA	NA
1791	20	360	DGRP360	172.7	Small	1.43	1.623	NA	NA	NA	NA	NA	NA	NA	NA	NA
1792	20	360	DGRP360	172.7	Small	1.54	NA	NA	NA	NA	NA	NA	NA	NA	NA	NA
1793	20	360	DGRP360	172.7	Small	1.58	NA	NA	NA	NA	NA	NA	NA	NA	NA	NA
1794	20	360	DGRP360	172.7	Small	1.42	NA	NA	NA	NA	NA	NA	NA	NA	NA	NA
1795	20	360	DGRP360	172.7	Small	1.72	NA	NA	NA	NA	NA	NA	NA	NA	NA	NA
1796	20	360	DGRP360	172.7	Small	1.37	NA	NA	NA	NA	NA	NA	NA	NA	NA	NA
1797	20	360	DGRP360	172.7	Small	1.69	NA	NA	NA	NA	NA	NA	NA	NA	NA	NA
1798	20	360	DGRP360	172.7	Small	1.89	NA	NA	NA	NA	NA	NA	NA	NA	NA	NA
1799	20	360	DGRP360	172.7	Small	1.74	NA	NA	NA	NA	NA	NA	NA	NA	NA	NA
1800	20	360	DGRP360	172.7	Small	1.85	NA	NA	NA	NA	NA	NA	NA	NA	NA	NA
1801	20	362	DGRP362	181.2	Large	1.93	1.726	1.704	161	153	316	308.53	24	19.33	24	18
1802	20	362	DGRP362	181.2	Large	1.7	NA	NA	NA	NA	307	NA	NA	NA	NA	NA
1803	20	362	DGRP362	181.2	Large	1.55	NA	NA	149	NA	302.6	NA	14	NA	6	NA
1804	20	362	DGRP362	181.2	Large	1.62	NA	NA	NA	NA	NA	NA	NA	NA	NA	NA
1805	20	362	DGRP362	181.2	Large	1.69	NA	NA	149	NA	NA	NA	20	NA	24	NA
1806	20	362	DGRP362	181.2	Large	1.75	NA	NA	NA	NA	NA	NA	NA	NA	NA	NA
1807	20	362	DGRP362	181.2	Large	1.91	NA	NA	NA	NA	NA	NA	NA	NA	NA	NA
1808	20	362	DGRP362	181.2	Large	1.85	NA	NA	NA	NA	NA	NA	NA	NA	NA	NA
1809	20	362	DGRP362	181.2	Large	1.63	NA	NA	NA	NA	NA	NA	NA	NA	NA	NA
1810	20	362	DGRP362	181.2	Large	1.63	NA	NA	NA	NA	NA	NA	NA	NA	NA	NA
1811	20	362	DGRP362	181.2	Large	1.65	1.688	NA	NA	NA	NA	NA	NA	NA	NA	NA
1812	20	362	DGRP362	181.2	Large	1.72	NA	NA	NA	NA	NA	NA	NA	NA	NA	NA
1813	20	362	DGRP362	181.2	Large	1.85	NA	NA	NA	NA	NA	NA	NA	NA	NA	NA
1814	20	362	DGRP362	181.2	Large	1.76	NA	NA	NA	NA	NA	NA	NA	NA	NA	NA
1815	20	362	DGRP362	181.2	Large	1.76	NA	NA	NA	NA	NA	NA	NA	NA	NA	NA
1816	20	362	DGRP362	181.2	Large	1.8	NA	NA	NA	NA	NA	NA	NA	NA	NA	NA
1817	20	362	DGRP362	181.2	Large	1.59	NA	NA	NA	NA	NA	NA	NA	NA	NA	NA
1818	20	362	DGRP362	181.2	Large	1.62	NA	NA	NA	NA	NA	NA	NA	NA	NA	NA
1819	20	362	DGRP362	181.2	Large	1.55	NA	NA	NA	NA	NA	NA	NA	NA	NA	NA
1820	20	362	DGRP362	181.2	Large	1.58	NA	NA	NA	NA	NA	NA	NA	NA	NA	NA
1821	20	362	DGRP362	181.2	Large	1.63	1.673	NA	NA	NA	NA	NA	NA	NA	NA	NA
1822	20	362	DGRP362	181.2	Large	1.64	NA	NA	NA	NA	NA	NA	NA	NA	NA	NA
1823	20	362	DGRP362	181.2	Large	1.65	NA	NA	NA	NA	NA	NA	NA	NA	NA	NA
1824	20	362	DGRP362	181.2	Large	1.66	NA	NA	NA	NA	NA	NA	NA	NA	NA	NA
1825	20	362	DGRP362	181.2	Large	1.69	NA	NA	NA	NA	NA	NA	NA	NA	NA	NA
1826	20	362	DGRP362	181.2	Large	1.72	NA	NA	NA	NA	NA	NA	NA	NA	NA	NA
1827	20	362	DGRP362	181.2	Large	1.7	NA	NA	NA	NA	NA	NA	NA	NA	NA	NA
1828	20	362	DGRP362	181.2	Large	1.63	NA	NA	NA	NA	NA	NA	NA	NA	NA	NA
1829	20	362	DGRP362	181.2	Large	1.72	NA	NA	NA	NA	NA	NA	NA	NA	NA	NA
1830	20	362	DGRP362	181.2	Large	1.69	NA	NA	NA	NA	NA	NA	NA	NA	NA	NA
1831	20	362	DGRP362	181.2	Large	1.7	1.704	NA	NA	NA	NA	NA	NA	NA	NA	NA
1832	20	362	DGRP362	181.2	Large	1.69	NA	NA	NA	NA	NA	NA	NA	NA	NA	NA
1833	20	362	DGRP362	181.2	Large	1.69	NA	NA	NA	NA	NA	NA	NA	NA	NA	NA
1834	20	362	DGRP362	181.2	Large	1.82	NA	NA	NA	NA	NA	NA	NA	NA	NA	NA
1835	20	362	DGRP362	181.2	Large	1.8	NA	NA	NA	NA	NA	NA	NA	NA	NA	NA
1836	20	362	DGRP362	181.2	Large	1.74	NA	NA	NA	NA	NA	NA	NA	NA	NA	NA
1837	20	362	DGRP362	181.2	Large	1.7	NA	NA	NA	NA	NA	NA	NA	NA	NA	NA
1838	20	362	DGRP362	181.2	Large	1.65	NA	NA	NA	NA	NA	NA	NA	NA	NA	NA
1839	20	362	DGRP362	181.2	Large	1.66	NA	NA	NA	NA	NA	NA	NA	NA	NA	NA
1840	20	362	DGRP362	181.2	Large	1.59	NA	NA	NA	NA	NA	NA	NA	NA	NA	NA
1841	20	362	DGRP362	181.2	Large	1.63	1.731	NA	NA	NA	NA	NA	NA	NA	NA	NA
1842	20	362	DGRP362	181.2	Large	1.7	NA	NA	NA	NA	NA	NA	NA	NA	NA	NA
1843	20	362	DGRP362	181.2	Large	1.75	NA	NA	NA	NA	NA	NA	NA	NA	NA	NA
1844	20	362	DGRP362	181.2	Large	1.78	NA	NA	NA	NA	NA	NA	NA	NA	NA	NA
1845	20	362	DGRP362	181.2	Large	1.71	NA	NA	NA	NA	NA	NA	NA	NA	NA	NA
1846	20	362	DGRP362	181.2	Large	1.73	NA	NA	NA	NA	NA	NA	NA	NA	NA	NA
1847	20	362	DGRP362	181.2	Large	1.83	NA	NA	NA	NA	NA	NA	NA	NA	NA	NA
1848	20	362	DGRP362	181.2	Large	1.74	NA	NA	NA	NA	NA	NA	NA	NA	NA	NA
1849	20	362	DGRP362	181.2	Large	1.69	NA	NA	NA	NA	NA	NA	NA	NA	NA	NA
1850	20	362	DGRP362	181.2	Large	1.75	NA	NA	NA	NA	NA	NA	NA	NA	NA	NA
2001	20	377	DGRP377	172.8	Small	1.48	1.456	1.45	168	152.4	328.62	336	100	50.8	112	54.8
2002	20	377	DGRP377	172.8	Small	1.5	NA	NA	NA	NA	368.57	NA	NA	NA	NA	NA
2003	20	377	DGRP377	172.8	Small	1.49	NA	NA	168	NA	363	NA	52	NA	48	NA
2004	20	377	DGRP377	172.8	Small	1.47	NA	NA	NA	NA	333	NA	NA	NA	NA	NA
2005	20	377	DGRP377	172.8	Small	1.4	NA	NA	152	NA	335.45	NA	32	NA	32	NA
2006	20	377	DGRP377	172.8	Small	1.46	NA	NA	NA	NA	336.86	NA	NA	NA	NA	NA
2007	20	377	DGRP377	172.8	Small	1.46	NA	NA	148	NA	324	NA	48	NA	60	NA
2008	20	377	DGRP377	172.8	Small	1.47	NA	NA	NA	NA	321	NA	NA	NA	NA	NA
2009	20	377	DGRP377	172.8	Small	1.43	NA	NA	150	NA	312	NA	76	NA	80	NA
2010	20	377	DGRP377	172.8	Small	1.4	NA	NA	NA	NA	337.5	NA	NA	NA	NA	NA
2011	20	377	DGRP377	172.8	Small	1.42	1.463	NA	168	NA	NA	NA	44	NA	44	NA
2012	20	377	DGRP377	172.8	Small	1.37	NA	NA	NA	NA	NA	NA	NA	NA	NA	NA
2013	20	377	DGRP377	172.8	Small	1.46	NA	NA	132	NA	NA	NA	32	NA	36	NA
2014	20	377	DGRP377	172.8	Small	1.49	NA	NA	NA	NA	NA	NA	NA	NA	NA	NA
2015	20	377	DGRP377	172.8	Small	1.51	NA	NA	150	NA	NA	NA	44	NA	48	NA
2016	20	377	DGRP377	172.8	Small	1.52	NA	NA	NA	NA	NA	NA	NA	NA	NA	NA
2017	20	377	DGRP377	172.8	Small	1.46	NA	NA	144	NA	NA	NA	48	NA	52	NA
2018	20	377	DGRP377	172.8	Small	1.47	NA	NA	NA	NA	NA	NA	NA	NA	NA	NA
2019	20	377	DGRP377	172.8	Small	1.48	NA	NA	144	NA	NA	NA	32	NA	36	NA
2020	20	377	DGRP377	172.8	Small	1.45	NA	NA	NA	NA	NA	NA	NA	NA	NA	NA
2021	20	377	DGRP377	172.8	Small	1.46	1.447	NA	NA	NA	NA	NA	NA	NA	NA	NA
2022	20	377	DGRP377	172.8	Small	1.4	NA	NA	NA	NA	NA	NA	NA	NA	NA	NA
2023	20	377	DGRP377	172.8	Small	1.43	NA	NA	NA	NA	NA	NA	NA	NA	NA	NA
2024	20	377	DGRP377	172.8	Small	1.49	NA	NA	NA	NA	NA	NA	NA	NA	NA	NA
2025	20	377	DGRP377	172.8	Small	1.5	NA	NA	NA	NA	NA	NA	NA	NA	NA	NA
2026	20	377	DGRP377	172.8	Small	1.46	NA	NA	NA	NA	NA	NA	NA	NA	NA	NA
2027	20	377	DGRP377	172.8	Small	1.43	NA	NA	NA	NA	NA	NA	NA	NA	NA	NA
2028	20	377	DGRP377	172.8	Small	1.42	NA	NA	NA	NA	NA	NA	NA	NA	NA	NA
2029	20	377	DGRP377	172.8	Small	1.48	NA	NA	NA	NA	NA	NA	NA	NA	NA	NA
2030	20	377	DGRP377	172.8	Small	1.4	NA	NA	NA	NA	NA	NA	NA	NA	NA	NA
2031	20	377	DGRP377	172.8	Small	1.43	1.459	NA	NA	NA	NA	NA	NA	NA	NA	NA
2032	20	377	DGRP377	172.8	Small	1.46	NA	NA	NA	NA	NA	NA	NA	NA	NA	NA
2033	20	377	DGRP377	172.8	Small	1.45	NA	NA	NA	NA	NA	NA	NA	NA	NA	NA
2034	20	377	DGRP377	172.8	Small	1.39	NA	NA	NA	NA	NA	NA	NA	NA	NA	NA
2035	20	377	DGRP377	172.8	Small	1.42	NA	NA	NA	NA	NA	NA	NA	NA	NA	NA
2036	20	377	DGRP377	172.8	Small	1.46	NA	NA	NA	NA	NA	NA	NA	NA	NA	NA
2037	20	377	DGRP377	172.8	Small	1.5	NA	NA	NA	NA	NA	NA	NA	NA	NA	NA
2038	20	377	DGRP377	172.8	Small	1.52	NA	NA	NA	NA	NA	NA	NA	NA	NA	NA
2039	20	377	DGRP377	172.8	Small	1.5	NA	NA	NA	NA	NA	NA	NA	NA	NA	NA
2040	20	377	DGRP377	172.8	Small	1.46	NA	NA	NA	NA	NA	NA	NA	NA	NA	NA
2041	20	377	DGRP377	172.8	Small	1.49	1.449	NA	NA	NA	NA	NA	NA	NA	NA	NA
2042	20	377	DGRP377	172.8	Small	1.4	NA	NA	NA	NA	NA	NA	NA	NA	NA	NA
2043	20	377	DGRP377	172.8	Small	1.43	NA	NA	NA	NA	NA	NA	NA	NA	NA	NA
2044	20	377	DGRP377	172.8	Small	1.46	NA	NA	NA	NA	NA	NA	NA	NA	NA	NA
2045	20	377	DGRP377	172.8	Small	1.49	NA	NA	NA	NA	NA	NA	NA	NA	NA	NA
2046	20	377	DGRP377	172.8	Small	1.5	NA	NA	NA	NA	NA	NA	NA	NA	NA	NA
2047	20	377	DGRP377	172.8	Small	1.42	NA	NA	NA	NA	NA	NA	NA	NA	NA	NA
2048	20	377	DGRP377	172.8	Small	1.4	NA	NA	NA	NA	NA	NA	NA	NA	NA	NA
2049	20	377	DGRP377	172.8	Small	1.44	NA	NA	NA	NA	NA	NA	NA	NA	NA	NA
2050	20	377	DGRP377	172.8	Small	1.46	NA	NA	NA	NA	NA	NA	NA	NA	NA	NA
2051	20	378	DGRP378	171.6	Small	1.58	1.507	1.505	126	131.3	289.82	292.51	100	72.8	100	77.6
2052	20	378	DGRP378	171.6	Small	1.42	NA	NA	NA	NA	292.73	NA	NA	NA	NA	NA
2053	20	378	DGRP378	171.6	Small	1.37	NA	NA	124	NA	292.14	NA	100	NA	100	NA
2054	20	378	DGRP378	171.6	Small	1.47	NA	NA	NA	NA	293	NA	NA	NA	NA	NA
2055	20	378	DGRP378	171.6	Small	1.55	NA	NA	126	NA	288.5	NA	100	NA	100	NA
2056	20	378	DGRP378	171.6	Small	1.54	NA	NA	NA	NA	296	NA	NA	NA	NA	NA
2057	20	378	DGRP378	171.6	Small	1.51	NA	NA	131	NA	291.36	NA	48	NA	60	NA
2058	20	378	DGRP378	171.6	Small	1.4	NA	NA	NA	NA	293	NA	NA	NA	NA	NA
2059	20	378	DGRP378	171.6	Small	1.65	NA	NA	131	NA	293.86	NA	56	NA	64	NA
2060	20	378	DGRP378	171.6	Small	1.58	NA	NA	NA	NA	294.71	NA	NA	NA	NA	NA
2061	20	378	DGRP378	171.6	Small	1.46	1.513	NA	143	NA	NA	NA	60	NA	60	NA
2062	20	378	DGRP378	171.6	Small	1.46	NA	NA	NA	NA	NA	NA	NA	NA	NA	NA
2063	20	378	DGRP378	171.6	Small	1.47	NA	NA	143	NA	NA	NA	68	NA	80	NA
2064	20	378	DGRP378	171.6	Small	1.56	NA	NA	NA	NA	NA	NA	NA	NA	NA	NA
2065	20	378	DGRP378	171.6	Small	1.46	NA	NA	131	NA	NA	NA	72	NA	84	NA
2066	20	378	DGRP378	171.6	Small	1.51	NA	NA	NA	NA	NA	NA	NA	NA	NA	NA
2067	20	378	DGRP378	171.6	Small	1.62	NA	NA	127	NA	NA	NA	72	NA	72	NA
2068	20	378	DGRP378	171.6	Small	1.56	NA	NA	NA	NA	NA	NA	NA	NA	NA	NA
2069	20	378	DGRP378	171.6	Small	1.57	NA	NA	131	NA	NA	NA	52	NA	56	NA
2070	20	378	DGRP378	171.6	Small	1.46	NA	NA	NA	NA	NA	NA	NA	NA	NA	NA
2071	20	378	DGRP378	171.6	Small	1.58	1.513	NA	NA	NA	NA	NA	NA	NA	NA	NA
2072	20	378	DGRP378	171.6	Small	1.42	NA	NA	NA	NA	NA	NA	NA	NA	NA	NA
2073	20	378	DGRP378	171.6	Small	1.62	NA	NA	NA	NA	NA	NA	NA	NA	NA	NA
2074	20	378	DGRP378	171.6	Small	1.47	NA	NA	NA	NA	NA	NA	NA	NA	NA	NA
2075	20	378	DGRP378	171.6	Small	1.55	NA	NA	NA	NA	NA	NA	NA	NA	NA	NA
2076	20	378	DGRP378	171.6	Small	1.53	NA	NA	NA	NA	NA	NA	NA	NA	NA	NA
2077	20	378	DGRP378	171.6	Small	1.56	NA	NA	NA	NA	NA	NA	NA	NA	NA	NA
2078	20	378	DGRP378	171.6	Small	1.49	NA	NA	NA	NA	NA	NA	NA	NA	NA	NA
2079	20	378	DGRP378	171.6	Small	1.44	NA	NA	NA	NA	NA	NA	NA	NA	NA	NA
2080	20	378	DGRP378	171.6	Small	1.47	NA	NA	NA	NA	NA	NA	NA	NA	NA	NA
2081	20	378	DGRP378	171.6	Small	1.57	1.497	NA	NA	NA	NA	NA	NA	NA	NA	NA
2082	20	378	DGRP378	171.6	Small	1.52	NA	NA	NA	NA	NA	NA	NA	NA	NA	NA
2083	20	378	DGRP378	171.6	Small	1.49	NA	NA	NA	NA	NA	NA	NA	NA	NA	NA
2084	20	378	DGRP378	171.6	Small	1.43	NA	NA	NA	NA	NA	NA	NA	NA	NA	NA
2085	20	378	DGRP378	171.6	Small	1.46	NA	NA	NA	NA	NA	NA	NA	NA	NA	NA
2086	20	378	DGRP378	171.6	Small	1.51	NA	NA	NA	NA	NA	NA	NA	NA	NA	NA
2087	20	378	DGRP378	171.6	Small	1.53	NA	NA	NA	NA	NA	NA	NA	NA	NA	NA
2088	20	378	DGRP378	171.6	Small	1.5	NA	NA	NA	NA	NA	NA	NA	NA	NA	NA
2089	20	378	DGRP378	171.6	Small	1.47	NA	NA	NA	NA	NA	NA	NA	NA	NA	NA
2090	20	378	DGRP378	171.6	Small	1.49	NA	NA	NA	NA	NA	NA	NA	NA	NA	NA
2091	20	378	DGRP378	171.6	Small	1.43	1.493	NA	NA	NA	NA	NA	NA	NA	NA	NA
2092	20	378	DGRP378	171.6	Small	1.49	NA	NA	NA	NA	NA	NA	NA	NA	NA	NA
2093	20	378	DGRP378	171.6	Small	1.52	NA	NA	NA	NA	NA	NA	NA	NA	NA	NA
2094	20	378	DGRP378	171.6	Small	1.54	NA	NA	NA	NA	NA	NA	NA	NA	NA	NA
2095	20	378	DGRP378	171.6	Small	1.56	NA	NA	NA	NA	NA	NA	NA	NA	NA	NA
2096	20	378	DGRP378	171.6	Small	1.5	NA	NA	NA	NA	NA	NA	NA	NA	NA	NA
2097	20	378	DGRP378	171.6	Small	1.5	NA	NA	NA	NA	NA	NA	NA	NA	NA	NA
2098	20	378	DGRP378	171.6	Small	1.49	NA	NA	NA	NA	NA	NA	NA	NA	NA	NA
2099	20	378	DGRP378	171.6	Small	1.46	NA	NA	NA	NA	NA	NA	NA	NA	NA	NA
2100	20	378	DGRP378	171.6	Small	1.44	NA	NA	NA	NA	NA	NA	NA	NA	NA	NA
2101	20	379	DGRP379	172.5	Small	1.42	1.498	1.435	NA	NA	340.25	339.63	78.67	55.87	NA	NA
2102	20	379	DGRP379	172.5	Small	1.39	NA	NA	NA	NA	341	NA	NA	NA	NA	NA
2103	20	379	DGRP379	172.5	Small	1.45	NA	NA	NA	NA	339.6	NA	76	NA	NA	NA
2104	20	379	DGRP379	172.5	Small	1.5	NA	NA	NA	NA	346.06	NA	NA	NA	NA	NA
2105	20	379	DGRP379	172.5	Small	1.51	NA	NA	NA	NA	321.71	NA	64	NA	NA	NA
2106	20	379	DGRP379	172.5	Small	1.49	NA	NA	NA	NA	342.67	NA	NA	NA	NA	NA
2107	20	379	DGRP379	172.5	Small	1.58	NA	NA	NA	NA	325.46	NA	85.33	NA	NA	NA
2108	20	379	DGRP379	172.5	Small	1.59	NA	NA	NA	NA	345.76	NA	NA	NA	NA	NA
2109	20	379	DGRP379	172.5	Small	1.6	NA	NA	NA	NA	349.58	NA	48	NA	NA	NA
2110	20	379	DGRP379	172.5	Small	1.45	NA	NA	NA	NA	344.25	NA	NA	NA	NA	NA
2111	20	379	DGRP379	172.5	Small	1.39	1.458	NA	NA	NA	NA	NA	45.33	NA	NA	NA
2112	20	379	DGRP379	172.5	Small	1.35	NA	NA	NA	NA	NA	NA	NA	NA	NA	NA
2113	20	379	DGRP379	172.5	Small	1.45	NA	NA	NA	NA	NA	NA	58.67	NA	NA	NA
2114	20	379	DGRP379	172.5	Small	1.49	NA	NA	NA	NA	NA	NA	NA	NA	NA	NA
2115	20	379	DGRP379	172.5	Small	1.51	NA	NA	NA	NA	NA	NA	32	NA	NA	NA
2116	20	379	DGRP379	172.5	Small	1.74	NA	NA	NA	NA	NA	NA	NA	NA	NA	NA
2117	20	379	DGRP379	172.5	Small	1.37	NA	NA	NA	NA	NA	NA	34.67	NA	NA	NA
2118	20	379	DGRP379	172.5	Small	1.58	NA	NA	NA	NA	NA	NA	NA	NA	NA	NA
2119	20	379	DGRP379	172.5	Small	1.37	NA	NA	NA	NA	NA	NA	36	NA	NA	NA
2120	20	379	DGRP379	172.5	Small	1.33	NA	NA	NA	NA	NA	NA	NA	NA	NA	NA
2121	20	379	DGRP379	172.5	Small	1.44	1.37	NA	NA	NA	NA	NA	NA	NA	NA	NA
2122	20	379	DGRP379	172.5	Small	1.51	NA	NA	NA	NA	NA	NA	NA	NA	NA	NA
2123	20	379	DGRP379	172.5	Small	1.38	NA	NA	NA	NA	NA	NA	NA	NA	NA	NA
2124	20	379	DGRP379	172.5	Small	1.3	NA	NA	NA	NA	NA	NA	NA	NA	NA	NA
2125	20	379	DGRP379	172.5	Small	1.39	NA	NA	NA	NA	NA	NA	NA	NA	NA	NA
2126	20	379	DGRP379	172.5	Small	1.31	NA	NA	NA	NA	NA	NA	NA	NA	NA	NA
2127	20	379	DGRP379	172.5	Small	1.43	NA	NA	NA	NA	NA	NA	NA	NA	NA	NA
2128	20	379	DGRP379	172.5	Small	1.23	NA	NA	NA	NA	NA	NA	NA	NA	NA	NA
2129	20	379	DGRP379	172.5	Small	1.31	NA	NA	NA	NA	NA	NA	NA	NA	NA	NA
2130	20	379	DGRP379	172.5	Small	1.4	NA	NA	NA	NA	NA	NA	NA	NA	NA	NA
2131	20	379	DGRP379	172.5	Small	1.51	1.419	NA	NA	NA	NA	NA	NA	NA	NA	NA
2132	20	379	DGRP379	172.5	Small	1.46	NA	NA	NA	NA	NA	NA	NA	NA	NA	NA
2133	20	379	DGRP379	172.5	Small	1.26	NA	NA	NA	NA	NA	NA	NA	NA	NA	NA
2134	20	379	DGRP379	172.5	Small	1.54	NA	NA	NA	NA	NA	NA	NA	NA	NA	NA
2135	20	379	DGRP379	172.5	Small	1.56	NA	NA	NA	NA	NA	NA	NA	NA	NA	NA
2136	20	379	DGRP379	172.5	Small	1.21	NA	NA	NA	NA	NA	NA	NA	NA	NA	NA
2137	20	379	DGRP379	172.5	Small	1.32	NA	NA	NA	NA	NA	NA	NA	NA	NA	NA
2138	20	379	DGRP379	172.5	Small	1.33	NA	NA	NA	NA	NA	NA	NA	NA	NA	NA
2139	20	379	DGRP379	172.5	Small	1.56	NA	NA	NA	NA	NA	NA	NA	NA	NA	NA
2140	20	379	DGRP379	172.5	Small	1.44	NA	NA	NA	NA	NA	NA	NA	NA	NA	NA
2141	20	379	DGRP379	172.5	Small	1.34	1.429	NA	NA	NA	NA	NA	NA	NA	NA	NA
2142	20	379	DGRP379	172.5	Small	1.11	NA	NA	NA	NA	NA	NA	NA	NA	NA	NA
2143	20	379	DGRP379	172.5	Small	1.33	NA	NA	NA	NA	NA	NA	NA	NA	NA	NA
2144	20	379	DGRP379	172.5	Small	1.44	NA	NA	NA	NA	NA	NA	NA	NA	NA	NA
2145	20	379	DGRP379	172.5	Small	1.44	NA	NA	NA	NA	NA	NA	NA	NA	NA	NA
2146	20	379	DGRP379	172.5	Small	1.6	NA	NA	NA	NA	NA	NA	NA	NA	NA	NA
2147	20	379	DGRP379	172.5	Small	1.45	NA	NA	NA	NA	NA	NA	NA	NA	NA	NA
2148	20	379	DGRP379	172.5	Small	1.51	NA	NA	NA	NA	NA	NA	NA	NA	NA	NA
2149	20	379	DGRP379	172.5	Small	1.52	NA	NA	NA	NA	NA	NA	NA	NA	NA	NA
2150	20	379	DGRP379	172.5	Small	1.55	NA	NA	NA	NA	NA	NA	NA	NA	NA	NA
2151	20	38	DGRP38	192.8	Large	1.51	1.558	1.59	164	168	267	279.33	8	17.33	8	20
2152	20	38	DGRP38	192.8	Large	1.46	NA	NA	NA	NA	285	NA	NA	NA	NA	NA
2153	20	38	DGRP38	192.8	Large	1.59	NA	NA	168	NA	286	NA	16	NA	18	NA
2154	20	38	DGRP38	192.8	Large	1.6	NA	NA	NA	NA	NA	NA	NA	NA	NA	NA
2155	20	38	DGRP38	192.8	Large	1.48	NA	NA	172	NA	NA	NA	28	NA	34	NA
2156	20	38	DGRP38	192.8	Large	1.57	NA	NA	NA	NA	NA	NA	NA	NA	NA	NA
2157	20	38	DGRP38	192.8	Large	1.53	NA	NA	NA	NA	NA	NA	NA	NA	NA	NA
2158	20	38	DGRP38	192.8	Large	1.62	NA	NA	NA	NA	NA	NA	NA	NA	NA	NA
2159	20	38	DGRP38	192.8	Large	1.65	NA	NA	NA	NA	NA	NA	NA	NA	NA	NA
2160	20	38	DGRP38	192.8	Large	1.57	NA	NA	NA	NA	NA	NA	NA	NA	NA	NA
2161	20	38	DGRP38	192.8	Large	1.53	1.577	NA	NA	NA	NA	NA	NA	NA	NA	NA
2162	20	38	DGRP38	192.8	Large	1.55	NA	NA	NA	NA	NA	NA	NA	NA	NA	NA
2163	20	38	DGRP38	192.8	Large	1.54	NA	NA	NA	NA	NA	NA	NA	NA	NA	NA
2164	20	38	DGRP38	192.8	Large	1.53	NA	NA	NA	NA	NA	NA	NA	NA	NA	NA
2165	20	38	DGRP38	192.8	Large	1.52	NA	NA	NA	NA	NA	NA	NA	NA	NA	NA
2166	20	38	DGRP38	192.8	Large	1.51	NA	NA	NA	NA	NA	NA	NA	NA	NA	NA
2167	20	38	DGRP38	192.8	Large	1.62	NA	NA	NA	NA	NA	NA	NA	NA	NA	NA
2168	20	38	DGRP38	192.8	Large	1.65	NA	NA	NA	NA	NA	NA	NA	NA	NA	NA
2169	20	38	DGRP38	192.8	Large	1.63	NA	NA	NA	NA	NA	NA	NA	NA	NA	NA
2170	20	38	DGRP38	192.8	Large	1.69	NA	NA	NA	NA	NA	NA	NA	NA	NA	NA
2171	20	38	DGRP38	192.8	Large	1.58	1.608	NA	NA	NA	NA	NA	NA	NA	NA	NA
2172	20	38	DGRP38	192.8	Large	1.57	NA	NA	NA	NA	NA	NA	NA	NA	NA	NA
2173	20	38	DGRP38	192.8	Large	1.53	NA	NA	NA	NA	NA	NA	NA	NA	NA	NA
2174	20	38	DGRP38	192.8	Large	1.52	NA	NA	NA	NA	NA	NA	NA	NA	NA	NA
2175	20	38	DGRP38	192.8	Large	1.63	NA	NA	NA	NA	NA	NA	NA	NA	NA	NA
2176	20	38	DGRP38	192.8	Large	1.61	NA	NA	NA	NA	NA	NA	NA	NA	NA	NA
2177	20	38	DGRP38	192.8	Large	1.69	NA	NA	NA	NA	NA	NA	NA	NA	NA	NA
2178	20	38	DGRP38	192.8	Large	1.67	NA	NA	NA	NA	NA	NA	NA	NA	NA	NA
2179	20	38	DGRP38	192.8	Large	1.63	NA	NA	NA	NA	NA	NA	NA	NA	NA	NA
2180	20	38	DGRP38	192.8	Large	1.65	NA	NA	NA	NA	NA	NA	NA	NA	NA	NA
2181	20	38	DGRP38	192.8	Large	1.66	1.594	NA	NA	NA	NA	NA	NA	NA	NA	NA
2182	20	38	DGRP38	192.8	Large	1.72	NA	NA	NA	NA	NA	NA	NA	NA	NA	NA
2183	20	38	DGRP38	192.8	Large	1.75	NA	NA	NA	NA	NA	NA	NA	NA	NA	NA
2184	20	38	DGRP38	192.8	Large	1.58	NA	NA	NA	NA	NA	NA	NA	NA	NA	NA
2185	20	38	DGRP38	192.8	Large	1.55	NA	NA	NA	NA	NA	NA	NA	NA	NA	NA
2186	20	38	DGRP38	192.8	Large	1.53	NA	NA	NA	NA	NA	NA	NA	NA	NA	NA
2187	20	38	DGRP38	192.8	Large	1.52	NA	NA	NA	NA	NA	NA	NA	NA	NA	NA
2188	20	38	DGRP38	192.8	Large	1.51	NA	NA	NA	NA	NA	NA	NA	NA	NA	NA
2189	20	38	DGRP38	192.8	Large	1.53	NA	NA	NA	NA	NA	NA	NA	NA	NA	NA
2190	20	38	DGRP38	192.8	Large	1.59	NA	NA	NA	NA	NA	NA	NA	NA	NA	NA
2191	20	38	DGRP38	192.8	Large	1.58	1.615	NA	NA	NA	NA	NA	NA	NA	NA	NA
2192	20	38	DGRP38	192.8	Large	1.62	NA	NA	NA	NA	NA	NA	NA	NA	NA	NA
2193	20	38	DGRP38	192.8	Large	1.65	NA	NA	NA	NA	NA	NA	NA	NA	NA	NA
2194	20	38	DGRP38	192.8	Large	1.67	NA	NA	NA	NA	NA	NA	NA	NA	NA	NA
2195	20	38	DGRP38	192.8	Large	1.66	NA	NA	NA	NA	NA	NA	NA	NA	NA	NA
2196	20	38	DGRP38	192.8	Large	1.61	NA	NA	NA	NA	NA	NA	NA	NA	NA	NA
2197	20	38	DGRP38	192.8	Large	1.6	NA	NA	NA	NA	NA	NA	NA	NA	NA	NA
2198	20	38	DGRP38	192.8	Large	1.6	NA	NA	NA	NA	NA	NA	NA	NA	NA	NA
2199	20	38	DGRP38	192.8	Large	1.59	NA	NA	NA	NA	NA	NA	NA	NA	NA	NA
2200	20	38	DGRP38	192.8	Large	1.57	NA	NA	NA	NA	NA	NA	NA	NA	NA	NA
2251	20	391	DGRP391	180.4	Large	1.45	1.515	1.568	150	144.67	318.8	301.9	24	20.67	24	26
2252	20	391	DGRP391	180.4	Large	1.58	NA	NA	NA	NA	302.4	NA	NA	NA	NA	NA
2253	20	391	DGRP391	180.4	Large	1.34	NA	NA	142	NA	292.5	NA	18	NA	20	NA
2254	20	391	DGRP391	180.4	Large	1.66	NA	NA	NA	NA	NA	NA	NA	NA	NA	NA
2255	20	391	DGRP391	180.4	Large	1.47	NA	NA	142	NA	NA	NA	20	NA	34	NA
2256	20	391	DGRP391	180.4	Large	1.65	NA	NA	NA	NA	NA	NA	NA	NA	NA	NA
2257	20	391	DGRP391	180.4	Large	1.43	NA	NA	NA	NA	NA	NA	NA	NA	NA	NA
2258	20	391	DGRP391	180.4	Large	1.86	NA	NA	NA	NA	NA	NA	NA	NA	NA	NA
2259	20	391	DGRP391	180.4	Large	1.46	NA	NA	NA	NA	NA	NA	NA	NA	NA	NA
2260	20	391	DGRP391	180.4	Large	1.25	NA	NA	NA	NA	NA	NA	NA	NA	NA	NA
2261	20	391	DGRP391	180.4	Large	1.49	1.553	NA	NA	NA	NA	NA	NA	NA	NA	NA
2262	20	391	DGRP391	180.4	Large	1.7	NA	NA	NA	NA	NA	NA	NA	NA	NA	NA
2263	20	391	DGRP391	180.4	Large	1.36	NA	NA	NA	NA	NA	NA	NA	NA	NA	NA
2264	20	391	DGRP391	180.4	Large	1.45	NA	NA	NA	NA	NA	NA	NA	NA	NA	NA
2265	20	391	DGRP391	180.4	Large	1.62	NA	NA	NA	NA	NA	NA	NA	NA	NA	NA
2266	20	391	DGRP391	180.4	Large	1.58	NA	NA	NA	NA	NA	NA	NA	NA	NA	NA
2267	20	391	DGRP391	180.4	Large	1.56	NA	NA	NA	NA	NA	NA	NA	NA	NA	NA
2268	20	391	DGRP391	180.4	Large	1.57	NA	NA	NA	NA	NA	NA	NA	NA	NA	NA
2269	20	391	DGRP391	180.4	Large	1.52	NA	NA	NA	NA	NA	NA	NA	NA	NA	NA
2270	20	391	DGRP391	180.4	Large	1.68	NA	NA	NA	NA	NA	NA	NA	NA	NA	NA
2271	20	391	DGRP391	180.4	Large	1.58	1.614	NA	NA	NA	NA	NA	NA	NA	NA	NA
2272	20	391	DGRP391	180.4	Large	1.6	NA	NA	NA	NA	NA	NA	NA	NA	NA	NA
2273	20	391	DGRP391	180.4	Large	1.62	NA	NA	NA	NA	NA	NA	NA	NA	NA	NA
2274	20	391	DGRP391	180.4	Large	1.57	NA	NA	NA	NA	NA	NA	NA	NA	NA	NA
2275	20	391	DGRP391	180.4	Large	1.54	NA	NA	NA	NA	NA	NA	NA	NA	NA	NA
2276	20	391	DGRP391	180.4	Large	1.68	NA	NA	NA	NA	NA	NA	NA	NA	NA	NA
2277	20	391	DGRP391	180.4	Large	1.7	NA	NA	NA	NA	NA	NA	NA	NA	NA	NA
2278	20	391	DGRP391	180.4	Large	1.62	NA	NA	NA	NA	NA	NA	NA	NA	NA	NA
2279	20	391	DGRP391	180.4	Large	1.64	NA	NA	NA	NA	NA	NA	NA	NA	NA	NA
2280	20	391	DGRP391	180.4	Large	1.59	NA	NA	NA	NA	NA	NA	NA	NA	NA	NA
2281	20	391	DGRP391	180.4	Large	1.62	1.606	NA	NA	NA	NA	NA	NA	NA	NA	NA
2282	20	391	DGRP391	180.4	Large	1.74	NA	NA	NA	NA	NA	NA	NA	NA	NA	NA
2283	20	391	DGRP391	180.4	Large	1.7	NA	NA	NA	NA	NA	NA	NA	NA	NA	NA
2284	20	391	DGRP391	180.4	Large	1.63	NA	NA	NA	NA	NA	NA	NA	NA	NA	NA
2285	20	391	DGRP391	180.4	Large	1.61	NA	NA	NA	NA	NA	NA	NA	NA	NA	NA
2286	20	391	DGRP391	180.4	Large	1.63	NA	NA	NA	NA	NA	NA	NA	NA	NA	NA
2287	20	391	DGRP391	180.4	Large	1.65	NA	NA	NA	NA	NA	NA	NA	NA	NA	NA
2288	20	391	DGRP391	180.4	Large	1.48	NA	NA	NA	NA	NA	NA	NA	NA	NA	NA
2289	20	391	DGRP391	180.4	Large	1.48	NA	NA	NA	NA	NA	NA	NA	NA	NA	NA
2290	20	391	DGRP391	180.4	Large	1.52	NA	NA	NA	NA	NA	NA	NA	NA	NA	NA
2291	20	391	DGRP391	180.4	Large	1.63	1.551	NA	NA	NA	NA	NA	NA	NA	NA	NA
2292	20	391	DGRP391	180.4	Large	1.67	NA	NA	NA	NA	NA	NA	NA	NA	NA	NA
2293	20	391	DGRP391	180.4	Large	1.59	NA	NA	NA	NA	NA	NA	NA	NA	NA	NA
2294	20	391	DGRP391	180.4	Large	1.54	NA	NA	NA	NA	NA	NA	NA	NA	NA	NA
2295	20	391	DGRP391	180.4	Large	1.49	NA	NA	NA	NA	NA	NA	NA	NA	NA	NA
2296	20	391	DGRP391	180.4	Large	1.51	NA	NA	NA	NA	NA	NA	NA	NA	NA	NA
2297	20	391	DGRP391	180.4	Large	1.43	NA	NA	NA	NA	NA	NA	NA	NA	NA	NA
2298	20	391	DGRP391	180.4	Large	1.54	NA	NA	NA	NA	NA	NA	NA	NA	NA	NA
2299	20	391	DGRP391	180.4	Large	1.6	NA	NA	NA	NA	NA	NA	NA	NA	NA	NA
2300	20	391	DGRP391	180.4	Large	1.51	NA	NA	NA	NA	NA	NA	NA	NA	NA	NA
2351	20	40	DGRP40	181.2	Large	1.7	1.651	1.665	168	169.33	290	285.67	10	12.67	10	12
2352	20	40	DGRP40	181.2	Large	1.81	NA	NA	NA	NA	285	NA	NA	NA	NA	NA
2353	20	40	DGRP40	181.2	Large	1.78	NA	NA	172	NA	282	NA	18	NA	18	NA
2354	20	40	DGRP40	181.2	Large	1.7	NA	NA	NA	NA	NA	NA	NA	NA	NA	NA
2355	20	40	DGRP40	181.2	Large	1.58	NA	NA	168	NA	NA	NA	10	NA	8	NA
2356	20	40	DGRP40	181.2	Large	1.4	NA	NA	NA	NA	NA	NA	NA	NA	NA	NA
2357	20	40	DGRP40	181.2	Large	1.46	NA	NA	NA	NA	NA	NA	NA	NA	NA	NA
2358	20	40	DGRP40	181.2	Large	1.73	NA	NA	NA	NA	NA	NA	NA	NA	NA	NA
2359	20	40	DGRP40	181.2	Large	1.7	NA	NA	NA	NA	NA	NA	NA	NA	NA	NA
2360	20	40	DGRP40	181.2	Large	1.65	NA	NA	NA	NA	NA	NA	NA	NA	NA	NA
2361	20	40	DGRP40	181.2	Large	1.8	1.647	NA	NA	NA	NA	NA	NA	NA	NA	NA
2362	20	40	DGRP40	181.2	Large	1.82	NA	NA	NA	NA	NA	NA	NA	NA	NA	NA
2363	20	40	DGRP40	181.2	Large	1.64	NA	NA	NA	NA	NA	NA	NA	NA	NA	NA
2364	20	40	DGRP40	181.2	Large	1.6	NA	NA	NA	NA	NA	NA	NA	NA	NA	NA
2365	20	40	DGRP40	181.2	Large	1.63	NA	NA	NA	NA	NA	NA	NA	NA	NA	NA
2366	20	40	DGRP40	181.2	Large	1.62	NA	NA	NA	NA	NA	NA	NA	NA	NA	NA
2367	20	40	DGRP40	181.2	Large	1.6	NA	NA	NA	NA	NA	NA	NA	NA	NA	NA
2368	20	40	DGRP40	181.2	Large	1.62	NA	NA	NA	NA	NA	NA	NA	NA	NA	NA
2369	20	40	DGRP40	181.2	Large	1.49	NA	NA	NA	NA	NA	NA	NA	NA	NA	NA
2370	20	40	DGRP40	181.2	Large	1.65	NA	NA	NA	NA	NA	NA	NA	NA	NA	NA
2371	20	40	DGRP40	181.2	Large	1.69	1.638	NA	NA	NA	NA	NA	NA	NA	NA	NA
2372	20	40	DGRP40	181.2	Large	1.72	NA	NA	NA	NA	NA	NA	NA	NA	NA	NA
2373	20	40	DGRP40	181.2	Large	1.71	NA	NA	NA	NA	NA	NA	NA	NA	NA	NA
2374	20	40	DGRP40	181.2	Large	1.59	NA	NA	NA	NA	NA	NA	NA	NA	NA	NA
2375	20	40	DGRP40	181.2	Large	1.55	NA	NA	NA	NA	NA	NA	NA	NA	NA	NA
2376	20	40	DGRP40	181.2	Large	1.69	NA	NA	NA	NA	NA	NA	NA	NA	NA	NA
2377	20	40	DGRP40	181.2	Large	1.63	NA	NA	NA	NA	NA	NA	NA	NA	NA	NA
2378	20	40	DGRP40	181.2	Large	1.62	NA	NA	NA	NA	NA	NA	NA	NA	NA	NA
2379	20	40	DGRP40	181.2	Large	1.61	NA	NA	NA	NA	NA	NA	NA	NA	NA	NA
2380	20	40	DGRP40	181.2	Large	1.57	NA	NA	NA	NA	NA	NA	NA	NA	NA	NA
2381	20	40	DGRP40	181.2	Large	1.59	1.686	NA	NA	NA	NA	NA	NA	NA	NA	NA
2382	20	40	DGRP40	181.2	Large	1.65	NA	NA	NA	NA	NA	NA	NA	NA	NA	NA
2383	20	40	DGRP40	181.2	Large	1.66	NA	NA	NA	NA	NA	NA	NA	NA	NA	NA
2384	20	40	DGRP40	181.2	Large	1.67	NA	NA	NA	NA	NA	NA	NA	NA	NA	NA
2385	20	40	DGRP40	181.2	Large	1.69	NA	NA	NA	NA	NA	NA	NA	NA	NA	NA
2386	20	40	DGRP40	181.2	Large	1.73	NA	NA	NA	NA	NA	NA	NA	NA	NA	NA
2387	20	40	DGRP40	181.2	Large	1.72	NA	NA	NA	NA	NA	NA	NA	NA	NA	NA
2388	20	40	DGRP40	181.2	Large	1.71	NA	NA	NA	NA	NA	NA	NA	NA	NA	NA
2389	20	40	DGRP40	181.2	Large	1.75	NA	NA	NA	NA	NA	NA	NA	NA	NA	NA
2390	20	40	DGRP40	181.2	Large	1.69	NA	NA	NA	NA	NA	NA	NA	NA	NA	NA
2391	20	40	DGRP40	181.2	Large	1.65	1.702	NA	NA	NA	NA	NA	NA	NA	NA	NA
2392	20	40	DGRP40	181.2	Large	1.66	NA	NA	NA	NA	NA	NA	NA	NA	NA	NA
2393	20	40	DGRP40	181.2	Large	1.73	NA	NA	NA	NA	NA	NA	NA	NA	NA	NA
2394	20	40	DGRP40	181.2	Large	1.75	NA	NA	NA	NA	NA	NA	NA	NA	NA	NA
2395	20	40	DGRP40	181.2	Large	1.76	NA	NA	NA	NA	NA	NA	NA	NA	NA	NA
2396	20	40	DGRP40	181.2	Large	1.79	NA	NA	NA	NA	NA	NA	NA	NA	NA	NA
2397	20	40	DGRP40	181.2	Large	1.69	NA	NA	NA	NA	NA	NA	NA	NA	NA	NA
2398	20	40	DGRP40	181.2	Large	1.65	NA	NA	NA	NA	NA	NA	NA	NA	NA	NA
2399	20	40	DGRP40	181.2	Large	1.67	NA	NA	NA	NA	NA	NA	NA	NA	NA	NA
2400	20	40	DGRP40	181.2	Large	1.67	NA	NA	NA	NA	NA	NA	NA	NA	NA	NA
2401	20	406	DGRP406	172.3	Small	1.45	1.612	1.59	200	181.2	377	346.18	32	60	32	61.6
2402	20	406	DGRP406	172.3	Small	1.76	NA	NA	NA	NA	375.5	NA	NA	NA	NA	NA
2403	20	406	DGRP406	172.3	Small	1.46	NA	NA	176	NA	357	NA	28	NA	28	NA
2404	20	406	DGRP406	172.3	Small	1.74	NA	NA	NA	NA	327.2	NA	NA	NA	NA	NA
2405	20	406	DGRP406	172.3	Small	1.47	NA	NA	176	NA	329.6	NA	40	NA	40	NA
2406	20	406	DGRP406	172.3	Small	1.58	NA	NA	NA	NA	333.8	NA	NA	NA	NA	NA
2407	20	406	DGRP406	172.3	Small	1.6	NA	NA	152	NA	351	NA	52	NA	56	NA
2408	20	406	DGRP406	172.3	Small	1.75	NA	NA	NA	NA	330.67	NA	NA	NA	NA	NA
2409	20	406	DGRP406	172.3	Small	1.69	NA	NA	176	NA	339.8	NA	92	NA	96	NA
2410	20	406	DGRP406	172.3	Small	1.62	NA	NA	NA	NA	340.25	NA	NA	NA	NA	NA
2411	20	406	DGRP406	172.3	Small	1.59	1.563	NA	188	NA	NA	NA	72	NA	72	NA
2412	20	406	DGRP406	172.3	Small	1.58	NA	NA	NA	NA	NA	NA	NA	NA	NA	NA
2413	20	406	DGRP406	172.3	Small	1.47	NA	NA	188	NA	NA	NA	68	NA	72	NA
2414	20	406	DGRP406	172.3	Small	1.53	NA	NA	NA	NA	NA	NA	NA	NA	NA	NA
2415	20	406	DGRP406	172.3	Small	1.46	NA	NA	192	NA	NA	NA	72	NA	76	NA
2416	20	406	DGRP406	172.3	Small	1.55	NA	NA	NA	NA	NA	NA	NA	NA	NA	NA
2417	20	406	DGRP406	172.3	Small	1.59	NA	NA	188	NA	NA	NA	72	NA	72	NA
2418	20	406	DGRP406	172.3	Small	1.64	NA	NA	NA	NA	NA	NA	NA	NA	NA	NA
2419	20	406	DGRP406	172.3	Small	1.62	NA	NA	176	NA	NA	NA	72	NA	72	NA
2420	20	406	DGRP406	172.3	Small	1.6	NA	NA	NA	NA	NA	NA	NA	NA	NA	NA
2421	20	406	DGRP406	172.3	Small	1.58	1.562	NA	NA	NA	NA	NA	NA	NA	NA	NA
2422	20	406	DGRP406	172.3	Small	1.49	NA	NA	NA	NA	NA	NA	NA	NA	NA	NA
2423	20	406	DGRP406	172.3	Small	1.51	NA	NA	NA	NA	NA	NA	NA	NA	NA	NA
2424	20	406	DGRP406	172.3	Small	1.55	NA	NA	NA	NA	NA	NA	NA	NA	NA	NA
2425	20	406	DGRP406	172.3	Small	1.59	NA	NA	NA	NA	NA	NA	NA	NA	NA	NA
2426	20	406	DGRP406	172.3	Small	1.56	NA	NA	NA	NA	NA	NA	NA	NA	NA	NA
2427	20	406	DGRP406	172.3	Small	1.63	NA	NA	NA	NA	NA	NA	NA	NA	NA	NA
2428	20	406	DGRP406	172.3	Small	1.62	NA	NA	NA	NA	NA	NA	NA	NA	NA	NA
2429	20	406	DGRP406	172.3	Small	1.49	NA	NA	NA	NA	NA	NA	NA	NA	NA	NA
2430	20	406	DGRP406	172.3	Small	1.6	NA	NA	NA	NA	NA	NA	NA	NA	NA	NA
2431	20	406	DGRP406	172.3	Small	1.63	1.572	NA	NA	NA	NA	NA	NA	NA	NA	NA
2432	20	406	DGRP406	172.3	Small	1.58	NA	NA	NA	NA	NA	NA	NA	NA	NA	NA
2433	20	406	DGRP406	172.3	Small	1.47	NA	NA	NA	NA	NA	NA	NA	NA	NA	NA
2434	20	406	DGRP406	172.3	Small	1.49	NA	NA	NA	NA	NA	NA	NA	NA	NA	NA
2435	20	406	DGRP406	172.3	Small	1.62	NA	NA	NA	NA	NA	NA	NA	NA	NA	NA
2436	20	406	DGRP406	172.3	Small	1.6	NA	NA	NA	NA	NA	NA	NA	NA	NA	NA
2437	20	406	DGRP406	172.3	Small	1.59	NA	NA	NA	NA	NA	NA	NA	NA	NA	NA
2438	20	406	DGRP406	172.3	Small	1.57	NA	NA	NA	NA	NA	NA	NA	NA	NA	NA
2439	20	406	DGRP406	172.3	Small	1.55	NA	NA	NA	NA	NA	NA	NA	NA	NA	NA
2440	20	406	DGRP406	172.3	Small	1.62	NA	NA	NA	NA	NA	NA	NA	NA	NA	NA
2441	20	406	DGRP406	172.3	Small	1.6	1.64	NA	NA	NA	NA	NA	NA	NA	NA	NA
2442	20	406	DGRP406	172.3	Small	1.58	NA	NA	NA	NA	NA	NA	NA	NA	NA	NA
2443	20	406	DGRP406	172.3	Small	1.7	NA	NA	NA	NA	NA	NA	NA	NA	NA	NA
2444	20	406	DGRP406	172.3	Small	1.65	NA	NA	NA	NA	NA	NA	NA	NA	NA	NA
2445	20	406	DGRP406	172.3	Small	1.6	NA	NA	NA	NA	NA	NA	NA	NA	NA	NA
2446	20	406	DGRP406	172.3	Small	1.62	NA	NA	NA	NA	NA	NA	NA	NA	NA	NA
2447	20	406	DGRP406	172.3	Small	1.7	NA	NA	NA	NA	NA	NA	NA	NA	NA	NA
2448	20	406	DGRP406	172.3	Small	1.64	NA	NA	NA	NA	NA	NA	NA	NA	NA	NA
2449	20	406	DGRP406	172.3	Small	1.7	NA	NA	NA	NA	NA	NA	NA	NA	NA	NA
2450	20	406	DGRP406	172.3	Small	1.61	NA	NA	NA	NA	NA	NA	NA	NA	NA	NA
2501	20	42	DGRP42	180.6	Large	1.66	1.611	1.601	213	200.33	339.5	330.5	12	19.33	12	19.33
2502	20	42	DGRP42	180.6	Large	1.64	NA	NA	NA	NA	323	NA	NA	NA	NA	NA
2503	20	42	DGRP42	180.6	Large	1.63	NA	NA	191	NA	329	NA	28	NA	28	NA
2504	20	42	DGRP42	180.6	Large	1.6	NA	NA	NA	NA	NA	NA	NA	NA	NA	NA
2505	20	42	DGRP42	180.6	Large	1.6	NA	NA	197	NA	NA	NA	18	NA	18	NA
2506	20	42	DGRP42	180.6	Large	1.64	NA	NA	NA	NA	NA	NA	NA	NA	NA	NA
2507	20	42	DGRP42	180.6	Large	1.62	NA	NA	NA	NA	NA	NA	NA	NA	NA	NA
2508	20	42	DGRP42	180.6	Large	1.49	NA	NA	NA	NA	NA	NA	NA	NA	NA	NA
2509	20	42	DGRP42	180.6	Large	1.65	NA	NA	NA	NA	NA	NA	NA	NA	NA	NA
2510	20	42	DGRP42	180.6	Large	1.58	NA	NA	NA	NA	NA	NA	NA	NA	NA	NA
2511	20	42	DGRP42	180.6	Large	1.59	1.603	NA	NA	NA	NA	NA	NA	NA	NA	NA
2512	20	42	DGRP42	180.6	Large	1.51	NA	NA	NA	NA	NA	NA	NA	NA	NA	NA
2513	20	42	DGRP42	180.6	Large	1.56	NA	NA	NA	NA	NA	NA	NA	NA	NA	NA
2514	20	42	DGRP42	180.6	Large	1.56	NA	NA	NA	NA	NA	NA	NA	NA	NA	NA
2515	20	42	DGRP42	180.6	Large	1.59	NA	NA	NA	NA	NA	NA	NA	NA	NA	NA
2516	20	42	DGRP42	180.6	Large	1.62	NA	NA	NA	NA	NA	NA	NA	NA	NA	NA
2517	20	42	DGRP42	180.6	Large	1.65	NA	NA	NA	NA	NA	NA	NA	NA	NA	NA
2518	20	42	DGRP42	180.6	Large	1.66	NA	NA	NA	NA	NA	NA	NA	NA	NA	NA
2519	20	42	DGRP42	180.6	Large	1.67	NA	NA	NA	NA	NA	NA	NA	NA	NA	NA
2520	20	42	DGRP42	180.6	Large	1.62	NA	NA	NA	NA	NA	NA	NA	NA	NA	NA
2521	20	42	DGRP42	180.6	Large	1.59	1.588	NA	NA	NA	NA	NA	NA	NA	NA	NA
2522	20	42	DGRP42	180.6	Large	1.55	NA	NA	NA	NA	NA	NA	NA	NA	NA	NA
2523	20	42	DGRP42	180.6	Large	1.64	NA	NA	NA	NA	NA	NA	NA	NA	NA	NA
2524	20	42	DGRP42	180.6	Large	1.6	NA	NA	NA	NA	NA	NA	NA	NA	NA	NA
2525	20	42	DGRP42	180.6	Large	1.6	NA	NA	NA	NA	NA	NA	NA	NA	NA	NA
2526	20	42	DGRP42	180.6	Large	1.63	NA	NA	NA	NA	NA	NA	NA	NA	NA	NA
2527	20	42	DGRP42	180.6	Large	1.62	NA	NA	NA	NA	NA	NA	NA	NA	NA	NA
2528	20	42	DGRP42	180.6	Large	1.58	NA	NA	NA	NA	NA	NA	NA	NA	NA	NA
2529	20	42	DGRP42	180.6	Large	1.53	NA	NA	NA	NA	NA	NA	NA	NA	NA	NA
2530	20	42	DGRP42	180.6	Large	1.54	NA	NA	NA	NA	NA	NA	NA	NA	NA	NA
2531	20	42	DGRP42	180.6	Large	1.63	1.598	NA	NA	NA	NA	NA	NA	NA	NA	NA
2532	20	42	DGRP42	180.6	Large	1.65	NA	NA	NA	NA	NA	NA	NA	NA	NA	NA
2533	20	42	DGRP42	180.6	Large	1.69	NA	NA	NA	NA	NA	NA	NA	NA	NA	NA
2534	20	42	DGRP42	180.6	Large	1.7	NA	NA	NA	NA	NA	NA	NA	NA	NA	NA
2535	20	42	DGRP42	180.6	Large	1.63	NA	NA	NA	NA	NA	NA	NA	NA	NA	NA
2536	20	42	DGRP42	180.6	Large	1.62	NA	NA	NA	NA	NA	NA	NA	NA	NA	NA
2537	20	42	DGRP42	180.6	Large	1.54	NA	NA	NA	NA	NA	NA	NA	NA	NA	NA
2538	20	42	DGRP42	180.6	Large	1.52	NA	NA	NA	NA	NA	NA	NA	NA	NA	NA
2539	20	42	DGRP42	180.6	Large	1.5	NA	NA	NA	NA	NA	NA	NA	NA	NA	NA
2540	20	42	DGRP42	180.6	Large	1.5	NA	NA	NA	NA	NA	NA	NA	NA	NA	NA
2541	20	42	DGRP42	180.6	Large	1.57	1.605	NA	NA	NA	NA	NA	NA	NA	NA	NA
2542	20	42	DGRP42	180.6	Large	1.54	NA	NA	NA	NA	NA	NA	NA	NA	NA	NA
2543	20	42	DGRP42	180.6	Large	1.62	NA	NA	NA	NA	NA	NA	NA	NA	NA	NA
2544	20	42	DGRP42	180.6	Large	1.69	NA	NA	NA	NA	NA	NA	NA	NA	NA	NA
2545	20	42	DGRP42	180.6	Large	1.54	NA	NA	NA	NA	NA	NA	NA	NA	NA	NA
2546	20	42	DGRP42	180.6	Large	1.53	NA	NA	NA	NA	NA	NA	NA	NA	NA	NA
2547	20	42	DGRP42	180.6	Large	1.69	NA	NA	NA	NA	NA	NA	NA	NA	NA	NA
2548	20	42	DGRP42	180.6	Large	1.6	NA	NA	NA	NA	NA	NA	NA	NA	NA	NA
2549	20	42	DGRP42	180.6	Large	1.65	NA	NA	NA	NA	NA	NA	NA	NA	NA	NA
2550	20	42	DGRP42	180.6	Large	1.62	NA	NA	NA	NA	NA	NA	NA	NA	NA	NA
2651	20	440	DGRP440	172.3	Small	1.68	1.697	1.666	155	150.4	327.8	324.54	100	89.6	100	92.4
2652	20	440	DGRP440	172.3	Small	1.59	NA	NA	NA	NA	329	NA	NA	NA	NA	NA
2653	20	440	DGRP440	172.3	Small	1.63	NA	NA	145	NA	325.1	NA	100	NA	100	NA
2654	20	440	DGRP440	172.3	Small	1.73	NA	NA	NA	NA	320.33	NA	NA	NA	NA	NA
2655	20	440	DGRP440	172.3	Small	1.68	NA	NA	147	NA	324.64	NA	100	NA	100	NA
2656	20	440	DGRP440	172.3	Small	1.62	NA	NA	NA	NA	321.5	NA	NA	NA	NA	NA
2657	20	440	DGRP440	172.3	Small	1.79	NA	NA	155	NA	320.23	NA	100	NA	100	NA
2658	20	440	DGRP440	172.3	Small	1.63	NA	NA	NA	NA	322.57	NA	NA	NA	NA	NA
2659	20	440	DGRP440	172.3	Small	1.87	NA	NA	151	NA	329.75	NA	80	NA	80	NA
2660	20	440	DGRP440	172.3	Small	1.75	NA	NA	NA	NA	324.5	NA	NA	NA	NA	NA
2661	20	440	DGRP440	172.3	Small	1.57	1.642	NA	151	NA	NA	NA	80	NA	84	NA
2662	20	440	DGRP440	172.3	Small	1.49	NA	NA	NA	NA	NA	NA	NA	NA	NA	NA
2663	20	440	DGRP440	172.3	Small	1.59	NA	NA	149	NA	NA	NA	92	NA	100	NA
2664	20	440	DGRP440	172.3	Small	1.63	NA	NA	NA	NA	NA	NA	NA	NA	NA	NA
2665	20	440	DGRP440	172.3	Small	1.61	NA	NA	149	NA	NA	NA	96	NA	96	NA
2666	20	440	DGRP440	172.3	Small	1.8	NA	NA	NA	NA	NA	NA	NA	NA	NA	NA
2667	20	440	DGRP440	172.3	Small	1.73	NA	NA	155	NA	NA	NA	84	NA	92	NA
2668	20	440	DGRP440	172.3	Small	1.64	NA	NA	NA	NA	NA	NA	NA	NA	NA	NA
2669	20	440	DGRP440	172.3	Small	1.66	NA	NA	147	NA	NA	NA	64	NA	72	NA
2670	20	440	DGRP440	172.3	Small	1.7	NA	NA	NA	NA	NA	NA	NA	NA	NA	NA
2671	20	440	DGRP440	172.3	Small	1.64	1.641	NA	NA	NA	NA	NA	NA	NA	NA	NA
2672	20	440	DGRP440	172.3	Small	1.63	NA	NA	NA	NA	NA	NA	NA	NA	NA	NA
2673	20	440	DGRP440	172.3	Small	1.59	NA	NA	NA	NA	NA	NA	NA	NA	NA	NA
2674	20	440	DGRP440	172.3	Small	1.73	NA	NA	NA	NA	NA	NA	NA	NA	NA	NA
2675	20	440	DGRP440	172.3	Small	1.7	NA	NA	NA	NA	NA	NA	NA	NA	NA	NA
2676	20	440	DGRP440	172.3	Small	1.64	NA	NA	NA	NA	NA	NA	NA	NA	NA	NA
2677	20	440	DGRP440	172.3	Small	1.69	NA	NA	NA	NA	NA	NA	NA	NA	NA	NA
2678	20	440	DGRP440	172.3	Small	1.59	NA	NA	NA	NA	NA	NA	NA	NA	NA	NA
2679	20	440	DGRP440	172.3	Small	1.57	NA	NA	NA	NA	NA	NA	NA	NA	NA	NA
2680	20	440	DGRP440	172.3	Small	1.63	NA	NA	NA	NA	NA	NA	NA	NA	NA	NA
2681	20	440	DGRP440	172.3	Small	1.69	1.65	NA	NA	NA	NA	NA	NA	NA	NA	NA
2682	20	440	DGRP440	172.3	Small	1.72	NA	NA	NA	NA	NA	NA	NA	NA	NA	NA
2683	20	440	DGRP440	172.3	Small	1.74	NA	NA	NA	NA	NA	NA	NA	NA	NA	NA
2684	20	440	DGRP440	172.3	Small	1.63	NA	NA	NA	NA	NA	NA	NA	NA	NA	NA
2685	20	440	DGRP440	172.3	Small	1.64	NA	NA	NA	NA	NA	NA	NA	NA	NA	NA
2686	20	440	DGRP440	172.3	Small	1.61	NA	NA	NA	NA	NA	NA	NA	NA	NA	NA
2687	20	440	DGRP440	172.3	Small	1.6	NA	NA	NA	NA	NA	NA	NA	NA	NA	NA
2688	20	440	DGRP440	172.3	Small	1.64	NA	NA	NA	NA	NA	NA	NA	NA	NA	NA
2689	20	440	DGRP440	172.3	Small	1.64	NA	NA	NA	NA	NA	NA	NA	NA	NA	NA
2690	20	440	DGRP440	172.3	Small	1.59	NA	NA	NA	NA	NA	NA	NA	NA	NA	NA
2691	20	440	DGRP440	172.3	Small	1.63	1.698	NA	NA	NA	NA	NA	NA	NA	NA	NA
2692	20	440	DGRP440	172.3	Small	1.74	NA	NA	NA	NA	NA	NA	NA	NA	NA	NA
2693	20	440	DGRP440	172.3	Small	1.69	NA	NA	NA	NA	NA	NA	NA	NA	NA	NA
2694	20	440	DGRP440	172.3	Small	1.72	NA	NA	NA	NA	NA	NA	NA	NA	NA	NA
2695	20	440	DGRP440	172.3	Small	1.7	NA	NA	NA	NA	NA	NA	NA	NA	NA	NA
2696	20	440	DGRP440	172.3	Small	1.7	NA	NA	NA	NA	NA	NA	NA	NA	NA	NA
2697	20	440	DGRP440	172.3	Small	1.73	NA	NA	NA	NA	NA	NA	NA	NA	NA	NA
2698	20	440	DGRP440	172.3	Small	1.69	NA	NA	NA	NA	NA	NA	NA	NA	NA	NA
2699	20	440	DGRP440	172.3	Small	1.69	NA	NA	NA	NA	NA	NA	NA	NA	NA	NA
2700	20	440	DGRP440	172.3	Small	1.69	NA	NA	NA	NA	NA	NA	NA	NA	NA	NA
2701	20	441	DGRP441	172.7	Small	1.46	1.458	1.47	168	176.55	333	317.76	28	37.2	32	39.2
2702	20	441	DGRP441	172.7	Small	1.41	NA	NA	NA	NA	319.5	NA	NA	NA	NA	NA
2703	20	441	DGRP441	172.7	Small	1.39	NA	NA	200	NA	303.5	NA	32	NA	32	NA
2704	20	441	DGRP441	172.7	Small	1.56	NA	NA	NA	NA	320.7	NA	NA	NA	NA	NA
2705	20	441	DGRP441	172.7	Small	1.46	NA	NA	164	NA	319.5	NA	28	NA	28	NA
2706	20	441	DGRP441	172.7	Small	1.51	NA	NA	NA	NA	322.5	NA	NA	NA	NA	NA
2707	20	441	DGRP441	172.7	Small	1.41	NA	NA	165	NA	313.5	NA	36	NA	40	NA
2708	20	441	DGRP441	172.7	Small	1.43	NA	NA	NA	NA	305.5	NA	NA	NA	NA	NA
2709	20	441	DGRP441	172.7	Small	1.46	NA	NA	167	NA	315.9	NA	44	NA	48	NA
2710	20	441	DGRP441	172.7	Small	1.49	NA	NA	NA	NA	324	NA	NA	NA	NA	NA
2711	20	441	DGRP441	172.7	Small	1.76	1.505	NA	170	NA	NA	NA	44	NA	48	NA
2712	20	441	DGRP441	172.7	Small	1.6	NA	NA	NA	NA	NA	NA	NA	NA	NA	NA
2713	20	441	DGRP441	172.7	Small	1.51	NA	NA	188	NA	NA	NA	44	NA	48	NA
2714	20	441	DGRP441	172.7	Small	1.5	NA	NA	NA	NA	NA	NA	NA	NA	NA	NA
2715	20	441	DGRP441	172.7	Small	1.46	NA	NA	176	NA	NA	NA	44	NA	44	NA
2716	20	441	DGRP441	172.7	Small	1.49	NA	NA	NA	NA	NA	NA	NA	NA	NA	NA
2717	20	441	DGRP441	172.7	Small	1.47	NA	NA	176	NA	NA	NA	40	NA	40	NA
2718	20	441	DGRP441	172.7	Small	1.43	NA	NA	NA	NA	NA	NA	NA	NA	NA	NA
2719	20	441	DGRP441	172.7	Small	1.42	NA	NA	194	NA	NA	NA	32	NA	32	NA
2720	20	441	DGRP441	172.7	Small	1.41	NA	NA	NA	NA	NA	NA	NA	NA	NA	NA
2721	20	441	DGRP441	172.7	Small	1.43	1.44	NA	NA	NA	NA	NA	NA	NA	NA	NA
2722	20	441	DGRP441	172.7	Small	1.49	NA	NA	NA	NA	NA	NA	NA	NA	NA	NA
2723	20	441	DGRP441	172.7	Small	1.46	NA	NA	NA	NA	NA	NA	NA	NA	NA	NA
2724	20	441	DGRP441	172.7	Small	1.47	NA	NA	NA	NA	NA	NA	NA	NA	NA	NA
2725	20	441	DGRP441	172.7	Small	1.43	NA	NA	NA	NA	NA	NA	NA	NA	NA	NA
2726	20	441	DGRP441	172.7	Small	1.42	NA	NA	NA	NA	NA	NA	NA	NA	NA	NA
2727	20	441	DGRP441	172.7	Small	1.4	NA	NA	NA	NA	NA	NA	NA	NA	NA	NA
2728	20	441	DGRP441	172.7	Small	1.46	NA	NA	NA	NA	NA	NA	NA	NA	NA	NA
2729	20	441	DGRP441	172.7	Small	1.45	NA	NA	NA	NA	NA	NA	NA	NA	NA	NA
2730	20	441	DGRP441	172.7	Small	1.39	NA	NA	NA	NA	NA	NA	NA	NA	NA	NA
2731	20	441	DGRP441	172.7	Small	1.36	1.452	NA	NA	NA	NA	NA	NA	NA	NA	NA
2732	20	441	DGRP441	172.7	Small	1.42	NA	NA	NA	NA	NA	NA	NA	NA	NA	NA
2733	20	441	DGRP441	172.7	Small	1.47	NA	NA	NA	NA	NA	NA	NA	NA	NA	NA
2734	20	441	DGRP441	172.7	Small	1.48	NA	NA	NA	NA	NA	NA	NA	NA	NA	NA
2735	20	441	DGRP441	172.7	Small	1.5	NA	NA	NA	NA	NA	NA	NA	NA	NA	NA
2736	20	441	DGRP441	172.7	Small	1.52	NA	NA	NA	NA	NA	NA	NA	NA	NA	NA
2737	20	441	DGRP441	172.7	Small	1.49	NA	NA	NA	NA	NA	NA	NA	NA	NA	NA
2738	20	441	DGRP441	172.7	Small	1.43	NA	NA	NA	NA	NA	NA	NA	NA	NA	NA
2739	20	441	DGRP441	172.7	Small	1.44	NA	NA	NA	NA	NA	NA	NA	NA	NA	NA
2740	20	441	DGRP441	172.7	Small	1.41	NA	NA	NA	NA	NA	NA	NA	NA	NA	NA
2741	20	441	DGRP441	172.7	Small	1.42	1.473	NA	NA	NA	NA	NA	NA	NA	NA	NA
2742	20	441	DGRP441	172.7	Small	1.46	NA	NA	NA	NA	NA	NA	NA	NA	NA	NA
2743	20	441	DGRP441	172.7	Small	1.49	NA	NA	NA	NA	NA	NA	NA	NA	NA	NA
2744	20	441	DGRP441	172.7	Small	1.5	NA	NA	NA	NA	NA	NA	NA	NA	NA	NA
2745	20	441	DGRP441	172.7	Small	1.46	NA	NA	NA	NA	NA	NA	NA	NA	NA	NA
2746	20	441	DGRP441	172.7	Small	1.49	NA	NA	NA	NA	NA	NA	NA	NA	NA	NA
2747	20	441	DGRP441	172.7	Small	1.5	NA	NA	NA	NA	NA	NA	NA	NA	NA	NA
2748	20	441	DGRP441	172.7	Small	1.51	NA	NA	NA	NA	NA	NA	NA	NA	NA	NA
2749	20	441	DGRP441	172.7	Small	1.46	NA	NA	NA	NA	NA	NA	NA	NA	NA	NA
2750	20	441	DGRP441	172.7	Small	1.44	NA	NA	NA	NA	NA	NA	NA	NA	NA	NA
2751	20	45	DGRP45	180.2	Large	1.99	1.593	1.579	168	170.67	290.4	296.43	26	44.67	26	45.33
2752	20	45	DGRP45	180.2	Large	1.95	NA	NA	NA	NA	299.33	NA	NA	NA	NA	NA
2753	20	45	DGRP45	180.2	Large	1.45	NA	NA	174	NA	299.57	NA	40	NA	40	NA
2754	20	45	DGRP45	180.2	Large	1.48	NA	NA	NA	NA	NA	NA	NA	NA	NA	NA
2755	20	45	DGRP45	180.2	Large	1.53	NA	NA	170	NA	NA	NA	68	NA	70	NA
2756	20	45	DGRP45	180.2	Large	1.43	NA	NA	NA	NA	NA	NA	NA	NA	NA	NA
2757	20	45	DGRP45	180.2	Large	1.51	NA	NA	NA	NA	NA	NA	NA	NA	NA	NA
2758	20	45	DGRP45	180.2	Large	1.54	NA	NA	NA	NA	NA	NA	NA	NA	NA	NA
2759	20	45	DGRP45	180.2	Large	1.53	NA	NA	NA	NA	NA	NA	NA	NA	NA	NA
2760	20	45	DGRP45	180.2	Large	1.52	NA	NA	NA	NA	NA	NA	NA	NA	NA	NA
2761	20	45	DGRP45	180.2	Large	1.52	1.543	NA	NA	NA	NA	NA	NA	NA	NA	NA
2762	20	45	DGRP45	180.2	Large	1.61	NA	NA	NA	NA	NA	NA	NA	NA	NA	NA
2763	20	45	DGRP45	180.2	Large	1.48	NA	NA	NA	NA	NA	NA	NA	NA	NA	NA
2764	20	45	DGRP45	180.2	Large	1.53	NA	NA	NA	NA	NA	NA	NA	NA	NA	NA
2765	20	45	DGRP45	180.2	Large	1.64	NA	NA	NA	NA	NA	NA	NA	NA	NA	NA
2766	20	45	DGRP45	180.2	Large	1.46	NA	NA	NA	NA	NA	NA	NA	NA	NA	NA
2767	20	45	DGRP45	180.2	Large	1.52	NA	NA	NA	NA	NA	NA	NA	NA	NA	NA
2768	20	45	DGRP45	180.2	Large	1.42	NA	NA	NA	NA	NA	NA	NA	NA	NA	NA
2769	20	45	DGRP45	180.2	Large	1.6	NA	NA	NA	NA	NA	NA	NA	NA	NA	NA
2770	20	45	DGRP45	180.2	Large	1.65	NA	NA	NA	NA	NA	NA	NA	NA	NA	NA
2771	20	45	DGRP45	180.2	Large	1.59	1.575	NA	NA	NA	NA	NA	NA	NA	NA	NA
2772	20	45	DGRP45	180.2	Large	1.57	NA	NA	NA	NA	NA	NA	NA	NA	NA	NA
2773	20	45	DGRP45	180.2	Large	1.53	NA	NA	NA	NA	NA	NA	NA	NA	NA	NA
2774	20	45	DGRP45	180.2	Large	1.52	NA	NA	NA	NA	NA	NA	NA	NA	NA	NA
2775	20	45	DGRP45	180.2	Large	1.58	NA	NA	NA	NA	NA	NA	NA	NA	NA	NA
2776	20	45	DGRP45	180.2	Large	1.55	NA	NA	NA	NA	NA	NA	NA	NA	NA	NA
2777	20	45	DGRP45	180.2	Large	1.6	NA	NA	NA	NA	NA	NA	NA	NA	NA	NA
2778	20	45	DGRP45	180.2	Large	1.62	NA	NA	NA	NA	NA	NA	NA	NA	NA	NA
2779	20	45	DGRP45	180.2	Large	1.56	NA	NA	NA	NA	NA	NA	NA	NA	NA	NA
2780	20	45	DGRP45	180.2	Large	1.63	NA	NA	NA	NA	NA	NA	NA	NA	NA	NA
2781	20	45	DGRP45	180.2	Large	1.57	1.607	NA	NA	NA	NA	NA	NA	NA	NA	NA
2782	20	45	DGRP45	180.2	Large	1.52	NA	NA	NA	NA	NA	NA	NA	NA	NA	NA
2783	20	45	DGRP45	180.2	Large	1.5	NA	NA	NA	NA	NA	NA	NA	NA	NA	NA
2784	20	45	DGRP45	180.2	Large	1.64	NA	NA	NA	NA	NA	NA	NA	NA	NA	NA
2785	20	45	DGRP45	180.2	Large	1.66	NA	NA	NA	NA	NA	NA	NA	NA	NA	NA
2786	20	45	DGRP45	180.2	Large	1.69	NA	NA	NA	NA	NA	NA	NA	NA	NA	NA
2787	20	45	DGRP45	180.2	Large	1.65	NA	NA	NA	NA	NA	NA	NA	NA	NA	NA
2788	20	45	DGRP45	180.2	Large	1.63	NA	NA	NA	NA	NA	NA	NA	NA	NA	NA
2789	20	45	DGRP45	180.2	Large	1.62	NA	NA	NA	NA	NA	NA	NA	NA	NA	NA
2790	20	45	DGRP45	180.2	Large	1.59	NA	NA	NA	NA	NA	NA	NA	NA	NA	NA
2791	20	45	DGRP45	180.2	Large	1.55	1.578	NA	NA	NA	NA	NA	NA	NA	NA	NA
2792	20	45	DGRP45	180.2	Large	1.63	NA	NA	NA	NA	NA	NA	NA	NA	NA	NA
2793	20	45	DGRP45	180.2	Large	1.62	NA	NA	NA	NA	NA	NA	NA	NA	NA	NA
2794	20	45	DGRP45	180.2	Large	1.59	NA	NA	NA	NA	NA	NA	NA	NA	NA	NA
2795	20	45	DGRP45	180.2	Large	1.65	NA	NA	NA	NA	NA	NA	NA	NA	NA	NA
2796	20	45	DGRP45	180.2	Large	1.66	NA	NA	NA	NA	NA	NA	NA	NA	NA	NA
2797	20	45	DGRP45	180.2	Large	1.55	NA	NA	NA	NA	NA	NA	NA	NA	NA	NA
2798	20	45	DGRP45	180.2	Large	1.5	NA	NA	NA	NA	NA	NA	NA	NA	NA	NA
2799	20	45	DGRP45	180.2	Large	1.52	NA	NA	NA	NA	NA	NA	NA	NA	NA	NA
2800	20	45	DGRP45	180.2	Large	1.51	NA	NA	NA	NA	NA	NA	NA	NA	NA	NA
2851	20	517	DGRP517	181	Large	1.44	1.466	1.543	NA	NA	322.31	332.33	36	50.93	NA	NA
2852	20	517	DGRP517	181	Large	1.57	NA	NA	NA	NA	329.08	NA	NA	NA	NA	NA
2853	20	517	DGRP517	181	Large	1.79	NA	NA	NA	NA	312	NA	68	NA	NA	NA
2854	20	517	DGRP517	181	Large	1.83	NA	NA	NA	NA	327.5	NA	NA	NA	NA	NA
2855	20	517	DGRP517	181	Large	1.42	NA	NA	NA	NA	339.33	NA	30.67	NA	NA	NA
2856	20	517	DGRP517	181	Large	1.26	NA	NA	NA	NA	342.43	NA	NA	NA	NA	NA
2857	20	517	DGRP517	181	Large	1.28	NA	NA	NA	NA	343.5	NA	60	NA	NA	NA
2858	20	517	DGRP517	181	Large	1.29	NA	NA	NA	NA	334.57	NA	NA	NA	NA	NA
2859	20	517	DGRP517	181	Large	1.61	NA	NA	NA	NA	335.05	NA	68	NA	NA	NA
2860	20	517	DGRP517	181	Large	1.17	NA	NA	NA	NA	337.55	NA	NA	NA	NA	NA
2861	20	517	DGRP517	181	Large	1.55	1.63	NA	NA	NA	NA	NA	65.33	NA	NA	NA
2862	20	517	DGRP517	181	Large	1.73	NA	NA	NA	NA	NA	NA	NA	NA	NA	NA
2863	20	517	DGRP517	181	Large	1.67	NA	NA	NA	NA	NA	NA	56	NA	NA	NA
2864	20	517	DGRP517	181	Large	1.66	NA	NA	NA	NA	NA	NA	NA	NA	NA	NA
2865	20	517	DGRP517	181	Large	1.8	NA	NA	NA	NA	NA	NA	22.67	NA	NA	NA
2866	20	517	DGRP517	181	Large	1.68	NA	NA	NA	NA	NA	NA	NA	NA	NA	NA
2867	20	517	DGRP517	181	Large	1.31	NA	NA	NA	NA	NA	NA	38.67	NA	NA	NA
2868	20	517	DGRP517	181	Large	1.73	NA	NA	NA	NA	NA	NA	NA	NA	NA	NA
2869	20	517	DGRP517	181	Large	1.73	NA	NA	NA	NA	NA	NA	64	NA	NA	NA
2870	20	517	DGRP517	181	Large	1.44	NA	NA	NA	NA	NA	NA	NA	NA	NA	NA
2871	20	517	DGRP517	181	Large	1.6	1.665	NA	NA	NA	NA	NA	NA	NA	NA	NA
2872	20	517	DGRP517	181	Large	1.65	NA	NA	NA	NA	NA	NA	NA	NA	NA	NA
2873	20	517	DGRP517	181	Large	1.7	NA	NA	NA	NA	NA	NA	NA	NA	NA	NA
2874	20	517	DGRP517	181	Large	1.71	NA	NA	NA	NA	NA	NA	NA	NA	NA	NA
2875	20	517	DGRP517	181	Large	1.78	NA	NA	NA	NA	NA	NA	NA	NA	NA	NA
2876	20	517	DGRP517	181	Large	1.66	NA	NA	NA	NA	NA	NA	NA	NA	NA	NA
2877	20	517	DGRP517	181	Large	1.58	NA	NA	NA	NA	NA	NA	NA	NA	NA	NA
2878	20	517	DGRP517	181	Large	1.62	NA	NA	NA	NA	NA	NA	NA	NA	NA	NA
2879	20	517	DGRP517	181	Large	1.65	NA	NA	NA	NA	NA	NA	NA	NA	NA	NA
2880	20	517	DGRP517	181	Large	1.7	NA	NA	NA	NA	NA	NA	NA	NA	NA	NA
2881	20	517	DGRP517	181	Large	1.34	1.534	NA	NA	NA	NA	NA	NA	NA	NA	NA
2882	20	517	DGRP517	181	Large	1.61	NA	NA	NA	NA	NA	NA	NA	NA	NA	NA
2883	20	517	DGRP517	181	Large	1.62	NA	NA	NA	NA	NA	NA	NA	NA	NA	NA
2884	20	517	DGRP517	181	Large	1.53	NA	NA	NA	NA	NA	NA	NA	NA	NA	NA
2885	20	517	DGRP517	181	Large	1.67	NA	NA	NA	NA	NA	NA	NA	NA	NA	NA
2886	20	517	DGRP517	181	Large	1.66	NA	NA	NA	NA	NA	NA	NA	NA	NA	NA
2887	20	517	DGRP517	181	Large	1.67	NA	NA	NA	NA	NA	NA	NA	NA	NA	NA
2888	20	517	DGRP517	181	Large	1.23	NA	NA	NA	NA	NA	NA	NA	NA	NA	NA
2889	20	517	DGRP517	181	Large	1.64	NA	NA	NA	NA	NA	NA	NA	NA	NA	NA
2890	20	517	DGRP517	181	Large	1.37	NA	NA	NA	NA	NA	NA	NA	NA	NA	NA
2891	20	517	DGRP517	181	Large	1.53	1.421	NA	NA	NA	NA	NA	NA	NA	NA	NA
2892	20	517	DGRP517	181	Large	1.71	NA	NA	NA	NA	NA	NA	NA	NA	NA	NA
2893	20	517	DGRP517	181	Large	1.21	NA	NA	NA	NA	NA	NA	NA	NA	NA	NA
2894	20	517	DGRP517	181	Large	1.24	NA	NA	NA	NA	NA	NA	NA	NA	NA	NA
2895	20	517	DGRP517	181	Large	1.25	NA	NA	NA	NA	NA	NA	NA	NA	NA	NA
2896	20	517	DGRP517	181	Large	1.51	NA	NA	NA	NA	NA	NA	NA	NA	NA	NA
2897	20	517	DGRP517	181	Large	1.54	NA	NA	NA	NA	NA	NA	NA	NA	NA	NA
2898	20	517	DGRP517	181	Large	1.47	NA	NA	NA	NA	NA	NA	NA	NA	NA	NA
2899	20	517	DGRP517	181	Large	1.69	NA	NA	NA	NA	NA	NA	NA	NA	NA	NA
2900	20	517	DGRP517	181	Large	1.06	NA	NA	NA	NA	NA	NA	NA	NA	NA	NA
2951	20	554	DGRP554	172.5	Small	1.59	1.543	1.54	156	171.4	326.14	319.42	92	51.2	96	54.4
2952	20	554	DGRP554	172.5	Small	1.6	NA	NA	NA	NA	304	NA	NA	NA	NA	NA
2953	20	554	DGRP554	172.5	Small	1.48	NA	NA	168	NA	327	NA	20	NA	20	NA
2954	20	554	DGRP554	172.5	Small	1.55	NA	NA	NA	NA	319.5	NA	NA	NA	NA	NA
2955	20	554	DGRP554	172.5	Small	1.6	NA	NA	168	NA	332.4	NA	36	NA	40	NA
2956	20	554	DGRP554	172.5	Small	1.48	NA	NA	NA	NA	316	NA	NA	NA	NA	NA
2957	20	554	DGRP554	172.5	Small	1.54	NA	NA	174	NA	318	NA	52	NA	56	NA
2958	20	554	DGRP554	172.5	Small	1.56	NA	NA	NA	NA	314.67	NA	NA	NA	NA	NA
2959	20	554	DGRP554	172.5	Small	1.53	NA	NA	174	NA	317.25	NA	44	NA	48	NA
2960	20	554	DGRP554	172.5	Small	1.5	NA	NA	NA	NA	319.2	NA	NA	NA	NA	NA
2961	20	554	DGRP554	172.5	Small	1.72	1.539	NA	192	NA	NA	NA	44	NA	44	NA
2962	20	554	DGRP554	172.5	Small	1.57	NA	NA	NA	NA	NA	NA	NA	NA	NA	NA
2963	20	554	DGRP554	172.5	Small	1.5	NA	NA	180	NA	NA	NA	48	NA	48	NA
2964	20	554	DGRP554	172.5	Small	1.54	NA	NA	NA	NA	NA	NA	NA	NA	NA	NA
2965	20	554	DGRP554	172.5	Small	1.58	NA	NA	156	NA	NA	NA	68	NA	72	NA
2966	20	554	DGRP554	172.5	Small	1.49	NA	NA	NA	NA	NA	NA	NA	NA	NA	NA
2967	20	554	DGRP554	172.5	Small	1.54	NA	NA	174	NA	NA	NA	68	NA	76	NA
2968	20	554	DGRP554	172.5	Small	1.53	NA	NA	NA	NA	NA	NA	NA	NA	NA	NA
2969	20	554	DGRP554	172.5	Small	1.42	NA	NA	172	NA	NA	NA	40	NA	44	NA
2970	20	554	DGRP554	172.5	Small	1.5	NA	NA	NA	NA	NA	NA	NA	NA	NA	NA
2971	20	554	DGRP554	172.5	Small	1.59	1.582	NA	NA	NA	NA	NA	NA	NA	NA	NA
2972	20	554	DGRP554	172.5	Small	1.69	NA	NA	NA	NA	NA	NA	NA	NA	NA	NA
2973	20	554	DGRP554	172.5	Small	1.47	NA	NA	NA	NA	NA	NA	NA	NA	NA	NA
2974	20	554	DGRP554	172.5	Small	1.56	NA	NA	NA	NA	NA	NA	NA	NA	NA	NA
2975	20	554	DGRP554	172.5	Small	1.59	NA	NA	NA	NA	NA	NA	NA	NA	NA	NA
2976	20	554	DGRP554	172.5	Small	1.6	NA	NA	NA	NA	NA	NA	NA	NA	NA	NA
2977	20	554	DGRP554	172.5	Small	1.63	NA	NA	NA	NA	NA	NA	NA	NA	NA	NA
2978	20	554	DGRP554	172.5	Small	1.59	NA	NA	NA	NA	NA	NA	NA	NA	NA	NA
2979	20	554	DGRP554	172.5	Small	1.62	NA	NA	NA	NA	NA	NA	NA	NA	NA	NA
2980	20	554	DGRP554	172.5	Small	1.48	NA	NA	NA	NA	NA	NA	NA	NA	NA	NA
2981	20	554	DGRP554	172.5	Small	1.46	1.53	NA	NA	NA	NA	NA	NA	NA	NA	NA
2982	20	554	DGRP554	172.5	Small	1.51	NA	NA	NA	NA	NA	NA	NA	NA	NA	NA
2983	20	554	DGRP554	172.5	Small	1.53	NA	NA	NA	NA	NA	NA	NA	NA	NA	NA
2984	20	554	DGRP554	172.5	Small	1.55	NA	NA	NA	NA	NA	NA	NA	NA	NA	NA
2985	20	554	DGRP554	172.5	Small	1.62	NA	NA	NA	NA	NA	NA	NA	NA	NA	NA
2986	20	554	DGRP554	172.5	Small	1.61	NA	NA	NA	NA	NA	NA	NA	NA	NA	NA
2987	20	554	DGRP554	172.5	Small	1.55	NA	NA	NA	NA	NA	NA	NA	NA	NA	NA
2988	20	554	DGRP554	172.5	Small	1.5	NA	NA	NA	NA	NA	NA	NA	NA	NA	NA
2989	20	554	DGRP554	172.5	Small	1.51	NA	NA	NA	NA	NA	NA	NA	NA	NA	NA
2990	20	554	DGRP554	172.5	Small	1.46	NA	NA	NA	NA	NA	NA	NA	NA	NA	NA
2991	20	554	DGRP554	172.5	Small	1.45	1.514	NA	NA	NA	NA	NA	NA	NA	NA	NA
2992	20	554	DGRP554	172.5	Small	1.49	NA	NA	NA	NA	NA	NA	NA	NA	NA	NA
2993	20	554	DGRP554	172.5	Small	1.53	NA	NA	NA	NA	NA	NA	NA	NA	NA	NA
2994	20	554	DGRP554	172.5	Small	1.59	NA	NA	NA	NA	NA	NA	NA	NA	NA	NA
2995	20	554	DGRP554	172.5	Small	1.61	NA	NA	NA	NA	NA	NA	NA	NA	NA	NA
2996	20	554	DGRP554	172.5	Small	1.53	NA	NA	NA	NA	NA	NA	NA	NA	NA	NA
2997	20	554	DGRP554	172.5	Small	1.5	NA	NA	NA	NA	NA	NA	NA	NA	NA	NA
2998	20	554	DGRP554	172.5	Small	1.52	NA	NA	NA	NA	NA	NA	NA	NA	NA	NA
2999	20	554	DGRP554	172.5	Small	1.47	NA	NA	NA	NA	NA	NA	NA	NA	NA	NA
3000	20	554	DGRP554	172.5	Small	1.45	NA	NA	NA	NA	NA	NA	NA	NA	NA	NA
3001	20	555	DGRP555	172.7	Small	1.67	1.541	1.519	174	172	344	342.52	30	53.33	30	52
3002	20	555	DGRP555	172.7	Small	1.5	NA	NA	NA	NA	352.06	NA	NA	NA	NA	NA
3003	20	555	DGRP555	172.7	Small	1.6	NA	NA	156	NA	331.5	NA	100	NA	100	NA
3004	20	555	DGRP555	172.7	Small	1.52	NA	NA	NA	NA	NA	NA	NA	NA	NA	NA
3005	20	555	DGRP555	172.7	Small	1.43	NA	NA	186	NA	NA	NA	30	NA	26	NA
3006	20	555	DGRP555	172.7	Small	1.25	NA	NA	NA	NA	NA	NA	NA	NA	NA	NA
3007	20	555	DGRP555	172.7	Small	1.57	NA	NA	NA	NA	NA	NA	NA	NA	NA	NA
3008	20	555	DGRP555	172.7	Small	1.58	NA	NA	NA	NA	NA	NA	NA	NA	NA	NA
3009	20	555	DGRP555	172.7	Small	1.73	NA	NA	NA	NA	NA	NA	NA	NA	NA	NA
3010	20	555	DGRP555	172.7	Small	1.56	NA	NA	NA	NA	NA	NA	NA	NA	NA	NA
3011	20	555	DGRP555	172.7	Small	1.41	1.535	NA	NA	NA	NA	NA	NA	NA	NA	NA
3012	20	555	DGRP555	172.7	Small	1.48	NA	NA	NA	NA	NA	NA	NA	NA	NA	NA
3013	20	555	DGRP555	172.7	Small	1.54	NA	NA	NA	NA	NA	NA	NA	NA	NA	NA
3014	20	555	DGRP555	172.7	Small	1.58	NA	NA	NA	NA	NA	NA	NA	NA	NA	NA
3015	20	555	DGRP555	172.7	Small	1.58	NA	NA	NA	NA	NA	NA	NA	NA	NA	NA
3016	20	555	DGRP555	172.7	Small	1.62	NA	NA	NA	NA	NA	NA	NA	NA	NA	NA
3017	20	555	DGRP555	172.7	Small	1.52	NA	NA	NA	NA	NA	NA	NA	NA	NA	NA
3018	20	555	DGRP555	172.7	Small	1.45	NA	NA	NA	NA	NA	NA	NA	NA	NA	NA
3019	20	555	DGRP555	172.7	Small	1.56	NA	NA	NA	NA	NA	NA	NA	NA	NA	NA
3020	20	555	DGRP555	172.7	Small	1.61	NA	NA	NA	NA	NA	NA	NA	NA	NA	NA
3021	20	555	DGRP555	172.7	Small	1.41	1.528	NA	NA	NA	NA	NA	NA	NA	NA	NA
3022	20	555	DGRP555	172.7	Small	1.51	NA	NA	NA	NA	NA	NA	NA	NA	NA	NA
3023	20	555	DGRP555	172.7	Small	1.42	NA	NA	NA	NA	NA	NA	NA	NA	NA	NA
3024	20	555	DGRP555	172.7	Small	1.71	NA	NA	NA	NA	NA	NA	NA	NA	NA	NA
3025	20	555	DGRP555	172.7	Small	1.36	NA	NA	NA	NA	NA	NA	NA	NA	NA	NA
3026	20	555	DGRP555	172.7	Small	1.58	NA	NA	NA	NA	NA	NA	NA	NA	NA	NA
3027	20	555	DGRP555	172.7	Small	1.63	NA	NA	NA	NA	NA	NA	NA	NA	NA	NA
3028	20	555	DGRP555	172.7	Small	1.61	NA	NA	NA	NA	NA	NA	NA	NA	NA	NA
3029	20	555	DGRP555	172.7	Small	1.54	NA	NA	NA	NA	NA	NA	NA	NA	NA	NA
3030	20	555	DGRP555	172.7	Small	1.51	NA	NA	NA	NA	NA	NA	NA	NA	NA	NA
3031	20	555	DGRP555	172.7	Small	1.39	1.506	NA	NA	NA	NA	NA	NA	NA	NA	NA
3032	20	555	DGRP555	172.7	Small	1.5	NA	NA	NA	NA	NA	NA	NA	NA	NA	NA
3033	20	555	DGRP555	172.7	Small	1.52	NA	NA	NA	NA	NA	NA	NA	NA	NA	NA
3034	20	555	DGRP555	172.7	Small	1.32	NA	NA	NA	NA	NA	NA	NA	NA	NA	NA
3035	20	555	DGRP555	172.7	Small	1.43	NA	NA	NA	NA	NA	NA	NA	NA	NA	NA
3036	20	555	DGRP555	172.7	Small	1.37	NA	NA	NA	NA	NA	NA	NA	NA	NA	NA
3037	20	555	DGRP555	172.7	Small	1.65	NA	NA	NA	NA	NA	NA	NA	NA	NA	NA
3038	20	555	DGRP555	172.7	Small	1.54	NA	NA	NA	NA	NA	NA	NA	NA	NA	NA
3039	20	555	DGRP555	172.7	Small	1.72	NA	NA	NA	NA	NA	NA	NA	NA	NA	NA
3040	20	555	DGRP555	172.7	Small	1.62	NA	NA	NA	NA	NA	NA	NA	NA	NA	NA
3041	20	555	DGRP555	172.7	Small	1.5	1.484	NA	NA	NA	NA	NA	NA	NA	NA	NA
3042	20	555	DGRP555	172.7	Small	1.49	NA	NA	NA	NA	NA	NA	NA	NA	NA	NA
3043	20	555	DGRP555	172.7	Small	1.44	NA	NA	NA	NA	NA	NA	NA	NA	NA	NA
3044	20	555	DGRP555	172.7	Small	1.37	NA	NA	NA	NA	NA	NA	NA	NA	NA	NA
3045	20	555	DGRP555	172.7	Small	1.55	NA	NA	NA	NA	NA	NA	NA	NA	NA	NA
3046	20	555	DGRP555	172.7	Small	1.41	NA	NA	NA	NA	NA	NA	NA	NA	NA	NA
3047	20	555	DGRP555	172.7	Small	1.51	NA	NA	NA	NA	NA	NA	NA	NA	NA	NA
3048	20	555	DGRP555	172.7	Small	1.49	NA	NA	NA	NA	NA	NA	NA	NA	NA	NA
3049	20	555	DGRP555	172.7	Small	1.46	NA	NA	NA	NA	NA	NA	NA	NA	NA	NA
3050	20	555	DGRP555	172.7	Small	1.62	NA	NA	NA	NA	NA	NA	NA	NA	NA	NA
3051	20	57	DGRP57	180.2	Large	1.43	1.636	1.645	185	181	320	319.6	26	36	26	36
3052	20	57	DGRP57	180.2	Large	1.79	NA	NA	NA	NA	320	NA	NA	NA	NA	NA
3053	20	57	DGRP57	180.2	Large	1.63	NA	NA	185	NA	318.8	NA	32	NA	32	NA
3054	20	57	DGRP57	180.2	Large	1.68	NA	NA	NA	NA	NA	NA	NA	NA	NA	NA
3055	20	57	DGRP57	180.2	Large	1.59	NA	NA	173	NA	NA	NA	50	NA	50	NA
3056	20	57	DGRP57	180.2	Large	1.62	NA	NA	NA	NA	NA	NA	NA	NA	NA	NA
3057	20	57	DGRP57	180.2	Large	1.56	NA	NA	NA	NA	NA	NA	NA	NA	NA	NA
3058	20	57	DGRP57	180.2	Large	1.62	NA	NA	NA	NA	NA	NA	NA	NA	NA	NA
3059	20	57	DGRP57	180.2	Large	1.79	NA	NA	NA	NA	NA	NA	NA	NA	NA	NA
3060	20	57	DGRP57	180.2	Large	1.65	NA	NA	NA	NA	NA	NA	NA	NA	NA	NA
3061	20	57	DGRP57	180.2	Large	1.59	1.634	NA	NA	NA	NA	NA	NA	NA	NA	NA
3062	20	57	DGRP57	180.2	Large	1.61	NA	NA	NA	NA	NA	NA	NA	NA	NA	NA
3063	20	57	DGRP57	180.2	Large	1.6	NA	NA	NA	NA	NA	NA	NA	NA	NA	NA
3064	20	57	DGRP57	180.2	Large	1.58	NA	NA	NA	NA	NA	NA	NA	NA	NA	NA
3065	20	57	DGRP57	180.2	Large	1.56	NA	NA	NA	NA	NA	NA	NA	NA	NA	NA
3066	20	57	DGRP57	180.2	Large	1.65	NA	NA	NA	NA	NA	NA	NA	NA	NA	NA
3067	20	57	DGRP57	180.2	Large	1.67	NA	NA	NA	NA	NA	NA	NA	NA	NA	NA
3068	20	57	DGRP57	180.2	Large	1.72	NA	NA	NA	NA	NA	NA	NA	NA	NA	NA
3069	20	57	DGRP57	180.2	Large	1.7	NA	NA	NA	NA	NA	NA	NA	NA	NA	NA
3070	20	57	DGRP57	180.2	Large	1.66	NA	NA	NA	NA	NA	NA	NA	NA	NA	NA
3071	20	57	DGRP57	180.2	Large	1.65	1.66	NA	NA	NA	NA	NA	NA	NA	NA	NA
3072	20	57	DGRP57	180.2	Large	1.66	NA	NA	NA	NA	NA	NA	NA	NA	NA	NA
3073	20	57	DGRP57	180.2	Large	1.72	NA	NA	NA	NA	NA	NA	NA	NA	NA	NA
3074	20	57	DGRP57	180.2	Large	1.63	NA	NA	NA	NA	NA	NA	NA	NA	NA	NA
3075	20	57	DGRP57	180.2	Large	1.68	NA	NA	NA	NA	NA	NA	NA	NA	NA	NA
3076	20	57	DGRP57	180.2	Large	1.61	NA	NA	NA	NA	NA	NA	NA	NA	NA	NA
3077	20	57	DGRP57	180.2	Large	1.65	NA	NA	NA	NA	NA	NA	NA	NA	NA	NA
3078	20	57	DGRP57	180.2	Large	1.67	NA	NA	NA	NA	NA	NA	NA	NA	NA	NA
3079	20	57	DGRP57	180.2	Large	1.63	NA	NA	NA	NA	NA	NA	NA	NA	NA	NA
3080	20	57	DGRP57	180.2	Large	1.7	NA	NA	NA	NA	NA	NA	NA	NA	NA	NA
3081	20	57	DGRP57	180.2	Large	1.74	1.635	NA	NA	NA	NA	NA	NA	NA	NA	NA
3082	20	57	DGRP57	180.2	Large	1.65	NA	NA	NA	NA	NA	NA	NA	NA	NA	NA
3083	20	57	DGRP57	180.2	Large	1.61	NA	NA	NA	NA	NA	NA	NA	NA	NA	NA
3084	20	57	DGRP57	180.2	Large	1.62	NA	NA	NA	NA	NA	NA	NA	NA	NA	NA
3085	20	57	DGRP57	180.2	Large	1.59	NA	NA	NA	NA	NA	NA	NA	NA	NA	NA
3086	20	57	DGRP57	180.2	Large	1.63	NA	NA	NA	NA	NA	NA	NA	NA	NA	NA
3087	20	57	DGRP57	180.2	Large	1.71	NA	NA	NA	NA	NA	NA	NA	NA	NA	NA
3088	20	57	DGRP57	180.2	Large	1.62	NA	NA	NA	NA	NA	NA	NA	NA	NA	NA
3089	20	57	DGRP57	180.2	Large	1.6	NA	NA	NA	NA	NA	NA	NA	NA	NA	NA
3090	20	57	DGRP57	180.2	Large	1.58	NA	NA	NA	NA	NA	NA	NA	NA	NA	NA
3091	20	57	DGRP57	180.2	Large	1.62	1.659	NA	NA	NA	NA	NA	NA	NA	NA	NA
3092	20	57	DGRP57	180.2	Large	1.68	NA	NA	NA	NA	NA	NA	NA	NA	NA	NA
3093	20	57	DGRP57	180.2	Large	1.65	NA	NA	NA	NA	NA	NA	NA	NA	NA	NA
3094	20	57	DGRP57	180.2	Large	1.62	NA	NA	NA	NA	NA	NA	NA	NA	NA	NA
3095	20	57	DGRP57	180.2	Large	1.69	NA	NA	NA	NA	NA	NA	NA	NA	NA	NA
3096	20	57	DGRP57	180.2	Large	1.72	NA	NA	NA	NA	NA	NA	NA	NA	NA	NA
3097	20	57	DGRP57	180.2	Large	1.69	NA	NA	NA	NA	NA	NA	NA	NA	NA	NA
3098	20	57	DGRP57	180.2	Large	1.65	NA	NA	NA	NA	NA	NA	NA	NA	NA	NA
3099	20	57	DGRP57	180.2	Large	1.66	NA	NA	NA	NA	NA	NA	NA	NA	NA	NA
3100	20	57	DGRP57	180.2	Large	1.61	NA	NA	NA	NA	NA	NA	NA	NA	NA	NA
3151	20	595	DGRP595	171	Small	1.64	1.689	1.674	151	151.4	305.5	301.61	80	49.3333	80	53.2
3152	20	595	DGRP595	171	Small	1.62	NA	NA	NA	NA	313	NA	NA	NA	NA	NA
3153	20	595	DGRP595	171	Small	1.63	NA	NA	151	NA	315	NA	44	NA	44	NA
3154	20	595	DGRP595	171	Small	1.65	NA	NA	NA	NA	317	NA	NA	NA	NA	NA
3155	20	595	DGRP595	171	Small	1.76	NA	NA	151	NA	319	NA	24	NA	24	NA
3156	20	595	DGRP595	171	Small	1.7	NA	NA	NA	NA	303	NA	NA	NA	NA	NA
3157	20	595	DGRP595	171	Small	1.77	NA	NA	145	NA	298	NA	24	NA	84	NA
3158	20	595	DGRP595	171	Small	1.69	NA	NA	NA	NA	294	NA	NA	NA	NA	NA
3159	20	595	DGRP595	171	Small	1.72	NA	NA	163	NA	289	NA	28	NA	88	NA
3160	20	595	DGRP595	171	Small	1.71	NA	NA	NA	NA	262.6	NA	NA	NA	NA	NA
3161	20	595	DGRP595	171	Small	1.62	1.636	NA	163	NA	NA	NA	28	NA	48	NA
3162	20	595	DGRP595	171	Small	1.72	NA	NA	NA	NA	NA	NA	NA	NA	NA	NA
3163	20	595	DGRP595	171	Small	1.62	NA	NA	143	NA	NA	NA	36	NA	60	NA
3164	20	595	DGRP595	171	Small	1.54	NA	NA	NA	NA	NA	NA	NA	NA	NA	NA
3165	20	595	DGRP595	171	Small	1.7	NA	NA	145	NA	NA	NA	56	NA	32	NA
3166	20	595	DGRP595	171	Small	1.61	NA	NA	NA	NA	NA	NA	NA	NA	NA	NA
3167	20	595	DGRP595	171	Small	1.58	NA	NA	151	NA	NA	NA	24	NA	24	NA
3168	20	595	DGRP595	171	Small	1.71	NA	NA	NA	NA	NA	NA	NA	NA	NA	NA
3169	20	595	DGRP595	171	Small	1.54	NA	NA	151	NA	NA	NA	52	NA	48	NA
3170	20	595	DGRP595	171	Small	1.72	NA	NA	NA	NA	NA	NA	NA	NA	NA	NA
3171	20	595	DGRP595	171	Small	1.63	1.664	NA	NA	NA	NA	NA	NA	NA	NA	NA
3172	20	595	DGRP595	171	Small	1.65	NA	NA	NA	NA	NA	NA	NA	NA	NA	NA
3173	20	595	DGRP595	171	Small	1.64	NA	NA	NA	NA	NA	NA	NA	NA	NA	NA
3174	20	595	DGRP595	171	Small	1.79	NA	NA	NA	NA	NA	NA	NA	NA	NA	NA
3175	20	595	DGRP595	171	Small	1.74	NA	NA	NA	NA	NA	NA	NA	NA	NA	NA
3176	20	595	DGRP595	171	Small	1.64	NA	NA	NA	NA	NA	NA	NA	NA	NA	NA
3177	20	595	DGRP595	171	Small	1.62	NA	NA	NA	NA	NA	NA	NA	NA	NA	NA
3178	20	595	DGRP595	171	Small	1.61	NA	NA	NA	NA	NA	NA	NA	NA	NA	NA
3179	20	595	DGRP595	171	Small	1.63	NA	NA	NA	NA	NA	NA	NA	NA	NA	NA
3180	20	595	DGRP595	171	Small	1.69	NA	NA	NA	NA	NA	NA	NA	NA	NA	NA
3181	20	595	DGRP595	171	Small	1.72	1.711	NA	NA	NA	NA	NA	NA	NA	NA	NA
3182	20	595	DGRP595	171	Small	1.74	NA	NA	NA	NA	NA	NA	NA	NA	NA	NA
3183	20	595	DGRP595	171	Small	1.76	NA	NA	NA	NA	NA	NA	NA	NA	NA	NA
3184	20	595	DGRP595	171	Small	1.68	NA	NA	NA	NA	NA	NA	NA	NA	NA	NA
3185	20	595	DGRP595	171	Small	1.63	NA	NA	NA	NA	NA	NA	NA	NA	NA	NA
3186	20	595	DGRP595	171	Small	1.69	NA	NA	NA	NA	NA	NA	NA	NA	NA	NA
3187	20	595	DGRP595	171	Small	1.71	NA	NA	NA	NA	NA	NA	NA	NA	NA	NA
3188	20	595	DGRP595	171	Small	1.73	NA	NA	NA	NA	NA	NA	NA	NA	NA	NA
3189	20	595	DGRP595	171	Small	1.74	NA	NA	NA	NA	NA	NA	NA	NA	NA	NA
3190	20	595	DGRP595	171	Small	1.71	NA	NA	NA	NA	NA	NA	NA	NA	NA	NA
3191	20	595	DGRP595	171	Small	1.69	1.668	NA	NA	NA	NA	NA	NA	NA	NA	NA
3192	20	595	DGRP595	171	Small	1.62	NA	NA	NA	NA	NA	NA	NA	NA	NA	NA
3193	20	595	DGRP595	171	Small	1.6	NA	NA	NA	NA	NA	NA	NA	NA	NA	NA
3194	20	595	DGRP595	171	Small	1.59	NA	NA	NA	NA	NA	NA	NA	NA	NA	NA
3195	20	595	DGRP595	171	Small	1.59	NA	NA	NA	NA	NA	NA	NA	NA	NA	NA
3196	20	595	DGRP595	171	Small	1.69	NA	NA	NA	NA	NA	NA	NA	NA	NA	NA
3197	20	595	DGRP595	171	Small	1.68	NA	NA	NA	NA	NA	NA	NA	NA	NA	NA
3198	20	595	DGRP595	171	Small	1.71	NA	NA	NA	NA	NA	NA	NA	NA	NA	NA
3199	20	595	DGRP595	171	Small	1.74	NA	NA	NA	NA	NA	NA	NA	NA	NA	NA
3200	20	595	DGRP595	171	Small	1.77	NA	NA	NA	NA	NA	NA	NA	NA	NA	NA
3251	20	69	DGRP69	180	Large	1.45	1.534	1.571	166	167.33	335.18	331.62	80	68.67	80	72
3252	20	69	DGRP69	180	Large	1.46	NA	NA	NA	NA	328.71	NA	NA	NA	NA	NA
3253	20	69	DGRP69	180	Large	1.54	NA	NA	186	NA	330.96	NA	36	NA	40	NA
3254	20	69	DGRP69	180	Large	1.5	NA	NA	NA	NA	NA	NA	NA	NA	NA	NA
3255	20	69	DGRP69	180	Large	1.47	NA	NA	150	NA	NA	NA	90	NA	96	NA
3256	20	69	DGRP69	180	Large	1.63	NA	NA	NA	NA	NA	NA	NA	NA	NA	NA
3257	20	69	DGRP69	180	Large	1.7	NA	NA	NA	NA	NA	NA	NA	NA	NA	NA
3258	20	69	DGRP69	180	Large	1.59	NA	NA	NA	NA	NA	NA	NA	NA	NA	NA
3259	20	69	DGRP69	180	Large	1.52	NA	NA	NA	NA	NA	NA	NA	NA	NA	NA
3260	20	69	DGRP69	180	Large	1.48	NA	NA	NA	NA	NA	NA	NA	NA	NA	NA
3261	20	69	DGRP69	180	Large	1.38	1.489	NA	NA	NA	NA	NA	NA	NA	NA	NA
3262	20	69	DGRP69	180	Large	1.43	NA	NA	NA	NA	NA	NA	NA	NA	NA	NA
3263	20	69	DGRP69	180	Large	1.42	NA	NA	NA	NA	NA	NA	NA	NA	NA	NA
3264	20	69	DGRP69	180	Large	1.44	NA	NA	NA	NA	NA	NA	NA	NA	NA	NA
3265	20	69	DGRP69	180	Large	1.56	NA	NA	NA	NA	NA	NA	NA	NA	NA	NA
3266	20	69	DGRP69	180	Large	1.53	NA	NA	NA	NA	NA	NA	NA	NA	NA	NA
3267	20	69	DGRP69	180	Large	1.59	NA	NA	NA	NA	NA	NA	NA	NA	NA	NA
3268	20	69	DGRP69	180	Large	1.55	NA	NA	NA	NA	NA	NA	NA	NA	NA	NA
3269	20	69	DGRP69	180	Large	1.51	NA	NA	NA	NA	NA	NA	NA	NA	NA	NA
3270	20	69	DGRP69	180	Large	1.48	NA	NA	NA	NA	NA	NA	NA	NA	NA	NA
3271	20	69	DGRP69	180	Large	1.46	1.661	NA	NA	NA	NA	NA	NA	NA	NA	NA
3272	20	69	DGRP69	180	Large	1.52	NA	NA	NA	NA	NA	NA	NA	NA	NA	NA
3273	20	69	DGRP69	180	Large	1.75	NA	NA	NA	NA	NA	NA	NA	NA	NA	NA
3274	20	69	DGRP69	180	Large	1.8	NA	NA	NA	NA	NA	NA	NA	NA	NA	NA
3275	20	69	DGRP69	180	Large	1.95	NA	NA	NA	NA	NA	NA	NA	NA	NA	NA
3276	20	69	DGRP69	180	Large	1.65	NA	NA	NA	NA	NA	NA	NA	NA	NA	NA
3277	20	69	DGRP69	180	Large	1.62	NA	NA	NA	NA	NA	NA	NA	NA	NA	NA
3278	20	69	DGRP69	180	Large	1.73	NA	NA	NA	NA	NA	NA	NA	NA	NA	NA
3279	20	69	DGRP69	180	Large	1.59	NA	NA	NA	NA	NA	NA	NA	NA	NA	NA
3280	20	69	DGRP69	180	Large	1.54	NA	NA	NA	NA	NA	NA	NA	NA	NA	NA
3281	20	69	DGRP69	180	Large	1.65	1.578	NA	NA	NA	NA	NA	NA	NA	NA	NA
3282	20	69	DGRP69	180	Large	1.67	NA	NA	NA	NA	NA	NA	NA	NA	NA	NA
3283	20	69	DGRP69	180	Large	1.61	NA	NA	NA	NA	NA	NA	NA	NA	NA	NA
3284	20	69	DGRP69	180	Large	1.58	NA	NA	NA	NA	NA	NA	NA	NA	NA	NA
3285	20	69	DGRP69	180	Large	1.52	NA	NA	NA	NA	NA	NA	NA	NA	NA	NA
3286	20	69	DGRP69	180	Large	1.54	NA	NA	NA	NA	NA	NA	NA	NA	NA	NA
3287	20	69	DGRP69	180	Large	1.47	NA	NA	NA	NA	NA	NA	NA	NA	NA	NA
3288	20	69	DGRP69	180	Large	1.55	NA	NA	NA	NA	NA	NA	NA	NA	NA	NA
3289	20	69	DGRP69	180	Large	1.59	NA	NA	NA	NA	NA	NA	NA	NA	NA	NA
3290	20	69	DGRP69	180	Large	1.6	NA	NA	NA	NA	NA	NA	NA	NA	NA	NA
3291	20	69	DGRP69	180	Large	1.54	1.592	NA	NA	NA	NA	NA	NA	NA	NA	NA
3292	20	69	DGRP69	180	Large	1.58	NA	NA	NA	NA	NA	NA	NA	NA	NA	NA
3293	20	69	DGRP69	180	Large	1.54	NA	NA	NA	NA	NA	NA	NA	NA	NA	NA
3294	20	69	DGRP69	180	Large	1.62	NA	NA	NA	NA	NA	NA	NA	NA	NA	NA
3295	20	69	DGRP69	180	Large	1.6	NA	NA	NA	NA	NA	NA	NA	NA	NA	NA
3296	20	69	DGRP69	180	Large	1.69	NA	NA	NA	NA	NA	NA	NA	NA	NA	NA
3297	20	69	DGRP69	180	Large	1.58	NA	NA	NA	NA	NA	NA	NA	NA	NA	NA
3298	20	69	DGRP69	180	Large	1.57	NA	NA	NA	NA	NA	NA	NA	NA	NA	NA
3299	20	69	DGRP69	180	Large	1.56	NA	NA	NA	NA	NA	NA	NA	NA	NA	NA
3300	20	69	DGRP69	180	Large	1.64	NA	NA	NA	NA	NA	NA	NA	NA	NA	NA
3351	20	705	DGRP705	179.5	Large	1.42	1.677	1.552	150	158	349.2	332.73	30	36.67	34	40.67
3352	20	705	DGRP705	179.5	Large	2.2	NA	NA	NA	NA	325	NA	NA	NA	NA	NA
3353	20	705	DGRP705	179.5	Large	1.68	NA	NA	162	NA	324	NA	50	NA	52	NA
3354	20	705	DGRP705	179.5	Large	1.72	NA	NA	NA	NA	NA	NA	NA	NA	NA	NA
3355	20	705	DGRP705	179.5	Large	1.69	NA	NA	162	NA	NA	NA	30	NA	36	NA
3356	20	705	DGRP705	179.5	Large	1.58	NA	NA	NA	NA	NA	NA	NA	NA	NA	NA
3357	20	705	DGRP705	179.5	Large	1.54	NA	NA	NA	NA	NA	NA	NA	NA	NA	NA
3358	20	705	DGRP705	179.5	Large	1.63	NA	NA	NA	NA	NA	NA	NA	NA	NA	NA
3359	20	705	DGRP705	179.5	Large	1.62	NA	NA	NA	NA	NA	NA	NA	NA	NA	NA
3360	20	705	DGRP705	179.5	Large	1.69	NA	NA	NA	NA	NA	NA	NA	NA	NA	NA
3361	20	705	DGRP705	179.5	Large	1.54	1.479	NA	NA	NA	NA	NA	NA	NA	NA	NA
3362	20	705	DGRP705	179.5	Large	1.63	NA	NA	NA	NA	NA	NA	NA	NA	NA	NA
3363	20	705	DGRP705	179.5	Large	1.48	NA	NA	NA	NA	NA	NA	NA	NA	NA	NA
3364	20	705	DGRP705	179.5	Large	1.62	NA	NA	NA	NA	NA	NA	NA	NA	NA	NA
3365	20	705	DGRP705	179.5	Large	1.39	NA	NA	NA	NA	NA	NA	NA	NA	NA	NA
3366	20	705	DGRP705	179.5	Large	1.42	NA	NA	NA	NA	NA	NA	NA	NA	NA	NA
3367	20	705	DGRP705	179.5	Large	1.54	NA	NA	NA	NA	NA	NA	NA	NA	NA	NA
3368	20	705	DGRP705	179.5	Large	1.39	NA	NA	NA	NA	NA	NA	NA	NA	NA	NA
3369	20	705	DGRP705	179.5	Large	1.31	NA	NA	NA	NA	NA	NA	NA	NA	NA	NA
3370	20	705	DGRP705	179.5	Large	1.47	NA	NA	NA	NA	NA	NA	NA	NA	NA	NA
3371	20	705	DGRP705	179.5	Large	1.49	1.522	NA	NA	NA	NA	NA	NA	NA	NA	NA
3372	20	705	DGRP705	179.5	Large	1.52	NA	NA	NA	NA	NA	NA	NA	NA	NA	NA
3373	20	705	DGRP705	179.5	Large	1.54	NA	NA	NA	NA	NA	NA	NA	NA	NA	NA
3374	20	705	DGRP705	179.5	Large	1.56	NA	NA	NA	NA	NA	NA	NA	NA	NA	NA
3375	20	705	DGRP705	179.5	Large	1.59	NA	NA	NA	NA	NA	NA	NA	NA	NA	NA
3376	20	705	DGRP705	179.5	Large	1.62	NA	NA	NA	NA	NA	NA	NA	NA	NA	NA
3377	20	705	DGRP705	179.5	Large	1.45	NA	NA	NA	NA	NA	NA	NA	NA	NA	NA
3378	20	705	DGRP705	179.5	Large	1.46	NA	NA	NA	NA	NA	NA	NA	NA	NA	NA
3379	20	705	DGRP705	179.5	Large	1.47	NA	NA	NA	NA	NA	NA	NA	NA	NA	NA
3380	20	705	DGRP705	179.5	Large	1.52	NA	NA	NA	NA	NA	NA	NA	NA	NA	NA
3381	20	705	DGRP705	179.5	Large	1.5	1.564	NA	NA	NA	NA	NA	NA	NA	NA	NA
3382	20	705	DGRP705	179.5	Large	1.55	NA	NA	NA	NA	NA	NA	NA	NA	NA	NA
3383	20	705	DGRP705	179.5	Large	1.62	NA	NA	NA	NA	NA	NA	NA	NA	NA	NA
3384	20	705	DGRP705	179.5	Large	1.49	NA	NA	NA	NA	NA	NA	NA	NA	NA	NA
3385	20	705	DGRP705	179.5	Large	1.53	NA	NA	NA	NA	NA	NA	NA	NA	NA	NA
3386	20	705	DGRP705	179.5	Large	1.52	NA	NA	NA	NA	NA	NA	NA	NA	NA	NA
3387	20	705	DGRP705	179.5	Large	1.68	NA	NA	NA	NA	NA	NA	NA	NA	NA	NA
3388	20	705	DGRP705	179.5	Large	1.6	NA	NA	NA	NA	NA	NA	NA	NA	NA	NA
3389	20	705	DGRP705	179.5	Large	1.62	NA	NA	NA	NA	NA	NA	NA	NA	NA	NA
3390	20	705	DGRP705	179.5	Large	1.53	NA	NA	NA	NA	NA	NA	NA	NA	NA	NA
3391	20	705	DGRP705	179.5	Large	1.5	1.519	NA	NA	NA	NA	NA	NA	NA	NA	NA
3392	20	705	DGRP705	179.5	Large	1.54	NA	NA	NA	NA	NA	NA	NA	NA	NA	NA
3393	20	705	DGRP705	179.5	Large	1.6	NA	NA	NA	NA	NA	NA	NA	NA	NA	NA
3394	20	705	DGRP705	179.5	Large	1.49	NA	NA	NA	NA	NA	NA	NA	NA	NA	NA
3395	20	705	DGRP705	179.5	Large	1.44	NA	NA	NA	NA	NA	NA	NA	NA	NA	NA
3396	20	705	DGRP705	179.5	Large	1.53	NA	NA	NA	NA	NA	NA	NA	NA	NA	NA
3397	20	705	DGRP705	179.5	Large	1.55	NA	NA	NA	NA	NA	NA	NA	NA	NA	NA
3398	20	705	DGRP705	179.5	Large	1.54	NA	NA	NA	NA	NA	NA	NA	NA	NA	NA
3399	20	705	DGRP705	179.5	Large	1.5	NA	NA	NA	NA	NA	NA	NA	NA	NA	NA
3400	20	705	DGRP705	179.5	Large	1.5	NA	NA	NA	NA	NA	NA	NA	NA	NA	NA
3801	20	75	DGRP75	180.8	Large	1.78	1.744	1.719	143	143	305	305.31	70	53.33	16	35.33
3802	20	75	DGRP75	180.8	Large	1.8	NA	NA	NA	NA	305.92	NA	NA	NA	NA	NA
3803	20	75	DGRP75	180.8	Large	1.69	NA	NA	143	NA	305	NA	46	NA	46	NA
3804	20	75	DGRP75	180.8	Large	1.73	NA	NA	NA	NA	NA	NA	NA	NA	NA	NA
3805	20	75	DGRP75	180.8	Large	1.7	NA	NA	143	NA	NA	NA	44	NA	44	NA
3806	20	75	DGRP75	180.8	Large	1.75	NA	NA	NA	NA	NA	NA	NA	NA	NA	NA
3807	20	75	DGRP75	180.8	Large	1.82	NA	NA	NA	NA	NA	NA	NA	NA	NA	NA
3808	20	75	DGRP75	180.8	Large	1.76	NA	NA	NA	NA	NA	NA	NA	NA	NA	NA
3809	20	75	DGRP75	180.8	Large	1.73	NA	NA	NA	NA	NA	NA	NA	NA	NA	NA
3810	20	75	DGRP75	180.8	Large	1.68	NA	NA	NA	NA	NA	NA	NA	NA	NA	NA
3811	20	75	DGRP75	180.8	Large	1.65	1.669	NA	NA	NA	NA	NA	NA	NA	NA	NA
3812	20	75	DGRP75	180.8	Large	1.73	NA	NA	NA	NA	NA	NA	NA	NA	NA	NA
3813	20	75	DGRP75	180.8	Large	1.62	NA	NA	NA	NA	NA	NA	NA	NA	NA	NA
3814	20	75	DGRP75	180.8	Large	1.7	NA	NA	NA	NA	NA	NA	NA	NA	NA	NA
3815	20	75	DGRP75	180.8	Large	1.7	NA	NA	NA	NA	NA	NA	NA	NA	NA	NA
3816	20	75	DGRP75	180.8	Large	1.61	NA	NA	NA	NA	NA	NA	NA	NA	NA	NA
3817	20	75	DGRP75	180.8	Large	1.69	NA	NA	NA	NA	NA	NA	NA	NA	NA	NA
3818	20	75	DGRP75	180.8	Large	1.65	NA	NA	NA	NA	NA	NA	NA	NA	NA	NA
3819	20	75	DGRP75	180.8	Large	1.71	NA	NA	NA	NA	NA	NA	NA	NA	NA	NA
3820	20	75	DGRP75	180.8	Large	1.63	NA	NA	NA	NA	NA	NA	NA	NA	NA	NA
3821	20	75	DGRP75	180.8	Large	1.75	1.707	NA	NA	NA	NA	NA	NA	NA	NA	NA
3822	20	75	DGRP75	180.8	Large	1.61	NA	NA	NA	NA	NA	NA	NA	NA	NA	NA
3823	20	75	DGRP75	180.8	Large	1.65	NA	NA	NA	NA	NA	NA	NA	NA	NA	NA
3824	20	75	DGRP75	180.8	Large	1.66	NA	NA	NA	NA	NA	NA	NA	NA	NA	NA
3825	20	75	DGRP75	180.8	Large	1.71	NA	NA	NA	NA	NA	NA	NA	NA	NA	NA
3826	20	75	DGRP75	180.8	Large	1.74	NA	NA	NA	NA	NA	NA	NA	NA	NA	NA
3827	20	75	DGRP75	180.8	Large	1.75	NA	NA	NA	NA	NA	NA	NA	NA	NA	NA
3828	20	75	DGRP75	180.8	Large	1.7	NA	NA	NA	NA	NA	NA	NA	NA	NA	NA
3829	20	75	DGRP75	180.8	Large	1.69	NA	NA	NA	NA	NA	NA	NA	NA	NA	NA
3830	20	75	DGRP75	180.8	Large	1.81	NA	NA	NA	NA	NA	NA	NA	NA	NA	NA
3831	20	75	DGRP75	180.8	Large	1.8	1.722	NA	NA	NA	NA	NA	NA	NA	NA	NA
3832	20	75	DGRP75	180.8	Large	1.76	NA	NA	NA	NA	NA	NA	NA	NA	NA	NA
3833	20	75	DGRP75	180.8	Large	1.8	NA	NA	NA	NA	NA	NA	NA	NA	NA	NA
3834	20	75	DGRP75	180.8	Large	1.74	NA	NA	NA	NA	NA	NA	NA	NA	NA	NA
3835	20	75	DGRP75	180.8	Large	1.75	NA	NA	NA	NA	NA	NA	NA	NA	NA	NA
3836	20	75	DGRP75	180.8	Large	1.69	NA	NA	NA	NA	NA	NA	NA	NA	NA	NA
3837	20	75	DGRP75	180.8	Large	1.65	NA	NA	NA	NA	NA	NA	NA	NA	NA	NA
3838	20	75	DGRP75	180.8	Large	1.69	NA	NA	NA	NA	NA	NA	NA	NA	NA	NA
3839	20	75	DGRP75	180.8	Large	1.63	NA	NA	NA	NA	NA	NA	NA	NA	NA	NA
3840	20	75	DGRP75	180.8	Large	1.71	NA	NA	NA	NA	NA	NA	NA	NA	NA	NA
3841	20	75	DGRP75	180.8	Large	1.75	1.752	NA	NA	NA	NA	NA	NA	NA	NA	NA
3842	20	75	DGRP75	180.8	Large	1.73	NA	NA	NA	NA	NA	NA	NA	NA	NA	NA
3843	20	75	DGRP75	180.8	Large	1.72	NA	NA	NA	NA	NA	NA	NA	NA	NA	NA
3844	20	75	DGRP75	180.8	Large	1.71	NA	NA	NA	NA	NA	NA	NA	NA	NA	NA
3845	20	75	DGRP75	180.8	Large	1.69	NA	NA	NA	NA	NA	NA	NA	NA	NA	NA
3846	20	75	DGRP75	180.8	Large	1.73	NA	NA	NA	NA	NA	NA	NA	NA	NA	NA
3847	20	75	DGRP75	180.8	Large	1.65	NA	NA	NA	NA	NA	NA	NA	NA	NA	NA
3848	20	75	DGRP75	180.8	Large	1.9	NA	NA	NA	NA	NA	NA	NA	NA	NA	NA
3849	20	75	DGRP75	180.8	Large	1.84	NA	NA	NA	NA	NA	NA	NA	NA	NA	NA
3850	20	75	DGRP75	180.8	Large	1.8	NA	NA	NA	NA	NA	NA	NA	NA	NA	NA
3951	20	786	DGRP786	172.6	Small	1.4	1.276	1.377	131	143	322.36	326.38	28	35.38	56	41
3952	20	786	DGRP786	172.6	Small	1.4	NA	NA	NA	NA	301.4	NA	48	NA	26	NA
3953	20	786	DGRP786	172.6	Small	1.3	NA	NA	155	NA	320.8	NA	NA	NA	54	NA
3954	20	786	DGRP786	172.6	Small	1.29	NA	NA	NA	NA	312	NA	NA	NA	NA	NA
3955	20	786	DGRP786	172.6	Small	1.38	NA	NA	131	NA	330.67	NA	28	NA	NA	NA
3956	20	786	DGRP786	172.6	Small	1.75	NA	NA	NA	NA	297.67	NA	16	NA	NA	NA
3957	20	786	DGRP786	172.6	Small	1.2	NA	NA	NA	NA	333.5	NA	NA	NA	NA	NA
3958	20	786	DGRP786	172.6	Small	0.81	NA	NA	NA	NA	323.25	NA	NA	NA	NA	NA
3959	20	786	DGRP786	172.6	Small	1	NA	NA	NA	NA	312.8	NA	48	NA	NA	NA
3960	20	786	DGRP786	172.6	Small	1.23	NA	NA	NA	NA	316.25	NA	44	NA	NA	NA
3961	20	786	DGRP786	172.6	Small	1.2	1.391	NA	NA	NA	316.2	NA	NA	NA	NA	NA
3962	20	786	DGRP786	172.6	Small	1.3	NA	NA	NA	NA	314.32	NA	NA	NA	NA	NA
3963	20	786	DGRP786	172.6	Small	1.6	NA	NA	NA	NA	338.35	NA	44	NA	NA	NA
3964	20	786	DGRP786	172.6	Small	1.69	NA	NA	NA	NA	NA	NA	NA	NA	NA	NA
3965	20	786	DGRP786	172.6	Small	1.4	NA	NA	NA	NA	NA	NA	20	NA	NA	NA
3966	20	786	DGRP786	172.6	Small	1.37	NA	NA	NA	NA	NA	NA	NA	NA	NA	NA
3967	20	786	DGRP786	172.6	Small	1.36	NA	NA	NA	NA	NA	NA	34.67	NA	NA	NA
3968	20	786	DGRP786	172.6	Small	1.32	NA	NA	NA	NA	NA	NA	NA	NA	NA	NA
3969	20	786	DGRP786	172.6	Small	1.36	NA	NA	NA	NA	NA	NA	22.67	NA	NA	NA
3970	20	786	DGRP786	172.6	Small	1.31	NA	NA	NA	NA	NA	NA	NA	NA	NA	NA
3971	20	786	DGRP786	172.6	Small	1.43	1.369	NA	NA	NA	NA	NA	48	NA	NA	NA
3972	20	786	DGRP786	172.6	Small	1.5	NA	NA	NA	NA	NA	NA	NA	NA	NA	NA
3973	20	786	DGRP786	172.6	Small	1.48	NA	NA	NA	NA	NA	NA	44	NA	NA	NA
3974	20	786	DGRP786	172.6	Small	1.41	NA	NA	NA	NA	NA	NA	NA	NA	NA	NA
3975	20	786	DGRP786	172.6	Small	1.5	NA	NA	NA	NA	NA	NA	34.67	NA	NA	NA
3976	20	786	DGRP786	172.6	Small	1.28	NA	NA	NA	NA	NA	NA	NA	NA	NA	NA
3977	20	786	DGRP786	172.6	Small	1.18	NA	NA	NA	NA	NA	NA	NA	NA	NA	NA
3978	20	786	DGRP786	172.6	Small	1.27	NA	NA	NA	NA	NA	NA	NA	NA	NA	NA
3979	20	786	DGRP786	172.6	Small	1.37	NA	NA	NA	NA	NA	NA	NA	NA	NA	NA
3980	20	786	DGRP786	172.6	Small	1.27	NA	NA	NA	NA	NA	NA	NA	NA	NA	NA
3981	20	786	DGRP786	172.6	Small	1.54	1.458	NA	NA	NA	NA	NA	NA	NA	NA	NA
3982	20	786	DGRP786	172.6	Small	1.45	NA	NA	NA	NA	NA	NA	NA	NA	NA	NA
3983	20	786	DGRP786	172.6	Small	1.49	NA	NA	NA	NA	NA	NA	NA	NA	NA	NA
3984	20	786	DGRP786	172.6	Small	1.49	NA	NA	NA	NA	NA	NA	NA	NA	NA	NA
3985	20	786	DGRP786	172.6	Small	1.34	NA	NA	NA	NA	NA	NA	NA	NA	NA	NA
3986	20	786	DGRP786	172.6	Small	1.59	NA	NA	NA	NA	NA	NA	NA	NA	NA	NA
3987	20	786	DGRP786	172.6	Small	1.44	NA	NA	NA	NA	NA	NA	NA	NA	NA	NA
3988	20	786	DGRP786	172.6	Small	1.46	NA	NA	NA	NA	NA	NA	NA	NA	NA	NA
3989	20	786	DGRP786	172.6	Small	1.29	NA	NA	NA	NA	NA	NA	NA	NA	NA	NA
3990	20	786	DGRP786	172.6	Small	1.49	NA	NA	NA	NA	NA	NA	NA	NA	NA	NA
3991	20	786	DGRP786	172.6	Small	1.54	1.391	NA	NA	NA	NA	NA	NA	NA	NA	NA
3992	20	786	DGRP786	172.6	Small	1.46	NA	NA	NA	NA	NA	NA	NA	NA	NA	NA
3993	20	786	DGRP786	172.6	Small	1.38	NA	NA	NA	NA	NA	NA	NA	NA	NA	NA
3994	20	786	DGRP786	172.6	Small	1.39	NA	NA	NA	NA	NA	NA	NA	NA	NA	NA
3995	20	786	DGRP786	172.6	Small	1.48	NA	NA	NA	NA	NA	NA	NA	NA	NA	NA
3996	20	786	DGRP786	172.6	Small	1.27	NA	NA	NA	NA	NA	NA	NA	NA	NA	NA
3997	20	786	DGRP786	172.6	Small	1.39	NA	NA	NA	NA	NA	NA	NA	NA	NA	NA
3998	20	786	DGRP786	172.6	Small	1.49	NA	NA	NA	NA	NA	NA	NA	NA	NA	NA
3999	20	786	DGRP786	172.6	Small	1.13	NA	NA	NA	NA	NA	NA	NA	NA	NA	NA
[truncated: 5,501 more rows]
