# Supplementary material for: Intrapopulation Genome Size Variation in D. melanogaster Reflects Life History Variation and Plasticity
Source: PLoS Genet. 2014 Jul 24;10(7):e1004522. doi: 10.1371/journal.pgen.1004522 (PMC4109859; doi:10.1371/journal.pgen.1004522)
Supplement: Table S3 — Genes up-regulated in strains with small genomes. (XLSX) [file pgen.1004522.s006.xlsx]

## Sheet: UpSmallGeneList
Table S3: Genes up regulated in strains with small genomes.
Probe Set ID	Gene Symbol	Gene Title	GO Biological Process Term	GO Molecular Function Term	GO Cellular Component Term
1623150_at	RpLP2	Temporal-protein-1	translation /// translational elongation	structural constituent of ribosome	intracellular /// ribosome /// cytosolic large ribosomal subunit /// cytosolic ribosome /// ribonucleoprotein complex
1623238_at	CG5618	---	proteolysis /// carboxylic acid metabolic process	catalytic activity /// sulfinoalanine decarboxylase activity /// dipeptidyl-peptidase activity /// lyase activity /// carboxy-lyase activity /// pyridoxal phosphate binding	cytoplasm
1623463_at	tsr	cofilin	cell morphogenesis /// cytokinesis /// cytokinesis, actomyosin contractile ring assembly /// establishment of planar polarity /// establishment of imaginal disc-derived wing hair orientation /// compound eye morphogenesis /// actin filament organization /// border follicle cell migration /// axonogenesis /// female gonad development /// regulation of lamellipodium assembly /// mushroom body devel…	actin binding	intracellular /// nucleus /// cytoplasm /// cytoskeleton /// microtubule associated complex /// nuclear matrix
1623555_at	CG10131	---	fatty acid metabolic process /// oxidation-reduction process	nucleotide binding /// 3-hydroxyacyl-CoA dehydrogenase activity /// oxidoreductase activity /// oxidoreductase activity, acting on the CH-OH group of donors, NAD or NADP as acceptor /// coenzyme binding /// NAD+ binding	---
1623606_at	RpLP1	Ribosomal-protein-A2	translation /// translational elongation	structural constituent of ribosome	intracellular /// lipid particle /// ribosome /// cytosolic large ribosomal subunit /// ribonucleoprotein complex
1623644_s_at	RpS21	Ribosomal protein S21	rRNA processing /// translation /// regulation of translation /// multicellular organismal development /// regulation of cell proliferation /// lymph gland development	structural constituent of ribosome /// ribosome binding	intracellular /// cytoplasm /// ribosome /// cytosolic small ribosomal subunit /// ribonucleoprotein complex
1623655_at	Yp2	yolk protein 2	lipid metabolic process /// vitellogenesis /// sex differentiation /// neurogenesis /// oogenesis	catalytic activity /// structural molecule activity	extracellular region /// lipid particle /// microtubule associated complex /// ACF complex
1623754_s_at	RpL10	Ribosome RL10	mitotic spindle elongation /// translation /// mitotic spindle organization /// centrosome organization /// centrosome duplication	structural constituent of ribosome	intracellular /// cytoplasm /// lipid particle /// ribosome /// cytosolic large ribosomal subunit /// ribonucleoprotein complex /// neuronal cell body
1623836_at	RpL13	r-protein L13	mitotic spindle elongation /// translation /// mitotic spindle organization /// centrosome duplication	structural constituent of ribosome	intracellular /// lipid particle /// ribosome /// cytosolic large ribosomal subunit /// ribonucleoprotein complex
1623849_s_at	CG6726	---	cellular amino acid metabolic process /// metabolic process	aminoacylase activity /// hydrolase activity	cytoplasm
1623914_at	RpL14	Minute(3)66D	mitotic spindle elongation /// translation /// mitotic spindle organization /// negative regulation of neuron apoptotic process /// centrosome organization /// centrosome duplication	structural constituent of ribosome	intracellular /// lipid particle /// ribosome /// cytosolic large ribosomal subunit /// cytosolic ribosome /// ribonucleoprotein complex
1623995_at	RpL35A	Ribosomal protein L35A	translation	structural constituent of ribosome	intracellular /// ribosome /// cytosolic large ribosomal subunit
1623997_s_at	RpS30	Ribosomal protein S30	mitotic spindle elongation /// translation /// mitotic spindle organization	structural constituent of ribosome	intracellular /// lipid particle /// ribosome /// cytosolic small ribosomal subunit
1624019_s_at	RpL36	Viability	translation	structural constituent of ribosome	intracellular /// lipid particle /// ribosome /// cytosolic large ribosomal subunit /// ribonucleoprotein complex
1624466_a_at	CG15117	---	carbohydrate metabolic process /// metabolic process /// multicellular organism reproduction	catalytic activity /// hydrolase activity, hydrolyzing O-glycosyl compounds /// beta-glucuronidase activity /// hydrolase activity /// hydrolase activity, acting on glycosyl bonds /// cation binding	extracellular space
1624529_at	RpS17	ribosomal protein S17	translation	structural constituent of ribosome	intracellular /// lipid particle /// ribosome /// cytosolic small ribosomal subunit /// ribonucleoprotein complex
1624564_s_at	RpS14a	Ribosomal protein S14a	translation	structural constituent of ribosome	intracellular /// lipid particle /// ribosome /// cytosolic small ribosomal subunit /// ribonucleoprotein complex
1624583_at	CG6115	---	---	---	---
1624607_at	CG34200	---	---	---	---
1624792_at	RpS28b	Ribosomal protein S28b	translation	structural constituent of ribosome	intracellular /// lipid particle /// ribosome /// cytosolic small ribosomal subunit /// ribonucleoprotein complex
1624906_at	aru /// RpS27A	arouser /// male female sterile 31	translation /// phagocytosis, engulfment /// epidermal growth factor receptor signaling pathway /// response to ethanol /// regulation of synapse structure and activity	structural constituent of ribosome /// metal ion binding	intracellular /// nucleus /// cytoplasm /// ribosome /// microtubule associated complex /// cytosolic small ribosomal subunit /// ribonucleoprotein complex /// synapse
1624983_s_at	RpS18	transcription unit B	mitotic spindle elongation /// translation /// translational initiation /// mitotic spindle organization	nucleic acid binding /// RNA binding /// structural constituent of ribosome /// rRNA binding	intracellular /// cytoplasm /// lipid particle /// ribosome /// cytosolic small ribosomal subunit /// ribonucleoprotein complex
1624995_at	CG12355	---	---	---	integral to membrane
1625044_at	CG8891	---	nucleotide metabolic process	nucleotide binding /// hydrolase activity /// metal ion binding /// nucleoside-triphosphate diphosphatase activity	cytoplasm
1625075_at	Nep2	Neprilysin 2	proteolysis	endopeptidase activity /// metalloendopeptidase activity /// metallopeptidase activity /// hydrolase activity	extracellular space /// soluble fraction
1625150_s_at	Ef2b	Elongation factor 2b	mitotic spindle elongation /// GTP catabolic process /// translation /// translational elongation /// mitotic spindle organization	nucleotide binding /// translation elongation factor activity /// GTPase activity /// GTP binding	cytoplasm /// lipid particle /// cytosol /// microtubule associated complex
1625264_s_at	Cp1	Cathepsin L	proteolysis /// multicellular organismal development /// digestion /// protein catabolic process /// salivary gland cell autophagic cell death	cysteine-type endopeptidase activity /// peptidase activity /// cysteine-type peptidase activity /// hydrolase activity	lysosome /// fusome
1625312_at	CG10553	---	---	---	---
1625337_s_at	RpL32	r-protein 49	mitotic spindle elongation /// translation /// mitotic spindle organization	structural constituent of ribosome	intracellular /// ribosome /// cytosolic large ribosomal subunit /// ribonucleoprotein complex
1625425_a_at	RpS15	Ribosomal protein S15	mitotic spindle elongation /// translation /// mitotic spindle organization	RNA binding /// structural constituent of ribosome	lipid particle /// ribosome /// small ribosomal subunit /// cytosolic small ribosomal subunit /// ribonucleoprotein complex
1625457_at	CG10031	---	---	serine-type endopeptidase inhibitor activity	---
1625687_at	kon	NG2-like	cell adhesion /// muscle organ development /// muscle attachment /// neurogenesis /// positive regulation of filopodium assembly	binding /// protein binding	integral to membrane /// cell tip
1625697_at	Cyp6g1	CYP6-like	response to insecticide /// response to DDT /// response to organophosphorus /// insecticide catabolic process /// oxidation-reduction process	monooxygenase activity /// iron ion binding /// electron carrier activity /// oxidoreductase activity /// oxidoreductase activity, acting on paired donors, with incorporation or reduction of molecular oxygen /// heme binding /// metal ion binding	endoplasmic reticulum /// endoplasmic reticulum membrane /// microsome /// membrane
1626093_at	Jon65Aiii	Jonah 65A	protein lipidation /// proteolysis	catalytic activity /// endopeptidase activity /// serine-type endopeptidase activity /// peptidase activity /// serine-type peptidase activity /// hydrolase activity	Z disc
1626209_a_at	RpL35	Ribosomal protein L35	mitotic spindle elongation /// translation /// mitotic spindle organization /// centrosome duplication	structural constituent of ribosome	intracellular /// lipid particle /// ribosome /// cytosolic large ribosomal subunit
1626345_at	IM4	Immune induced molecule 4	cell morphogenesis /// defense response /// immune response /// humoral immune response /// innate immune response	---	extracellular region /// extracellular space
1626367_at	Sgt	small glutamine-rich tetratricopeptide containing protein	neuromuscular synaptic transmission	binding	---
1626413_at	Rbp1-like	Rbp1-like	nuclear mRNA splicing, via spliceosome /// mRNA splice site selection /// RNA splicing	nucleotide binding /// nucleic acid binding	spliceosomal complex /// precatalytic spliceosome
1626602_at	Rack1	Guanine nucleotide-binding protein beta-subunit like protein	nuclear mRNA splicing, via spliceosome /// locomotory behavior /// oviposition /// wing disc development /// cuticle development /// oogenesis	protein kinase C binding	cytoplasm /// microtubule associated complex /// precatalytic spliceosome /// catalytic step 2 spliceosome
1626693_at	RpS29	Ribosomal protein S29	translation /// neurogenesis /// neuron development	structural constituent of ribosome /// metal ion binding	intracellular /// ribosome /// cytosolic small ribosomal subunit /// ribonucleoprotein complex
1626766_s_at	daw	dActivin2	transforming growth factor beta receptor signaling pathway /// axon guidance /// activin receptor signaling pathway /// growth	transforming growth factor beta receptor binding /// growth factor activity	extracellular region
1626924_a_at	CG7582 /// RpS6	/// ribosomal protein S6	mitotic spindle elongation /// translation /// immune response /// mitotic spindle organization /// centrosome duplication	structural constituent of ribosome	intracellular /// lipid particle /// ribosome /// integral to membrane /// cytosolic small ribosomal subunit /// ribonucleoprotein complex
1626931_a_at	RpS8	Ribosomal protein S8	translation /// neurogenesis	structural constituent of ribosome	intracellular /// lipid particle /// ribosome /// cytosolic small ribosomal subunit /// ribonucleoprotein complex
1627014_a_at	fabp	fatty-acid binding protein	transport /// long-term memory	transporter activity /// fatty acid binding /// lipid binding	microtubule associated complex
1627302_at	Fmo-2	Flavin-containing monooxygenase 2	oxidation-reduction process	nucleotide binding /// monooxygenase activity /// N,N-dimethylaniline monooxygenase activity /// oxidoreductase activity /// flavin adenine dinucleotide binding /// NADP binding	mitochondrion /// microsome /// cytosol
1627308_s_at	RpL15	ribosomal L15	translation	structural constituent of ribosome	intracellular /// ribosome /// cytosolic large ribosomal subunit /// ribonucleoprotein complex
1627364_s_at	RpS12	40S ribosomal protein S12	translation	structural constituent of ribosome	intracellular /// ribosome /// cytosolic small ribosomal subunit /// ribonucleoprotein complex
1627631_s_at	His4r	Histone H4 replacement	chromatin assembly or disassembly /// nucleosome assembly /// chromosome organization /// centrosome duplication	DNA binding /// protein binding	nucleosome /// nucleus /// chromosome /// lipid particle
1627774_a_at	RpS25	Minute (3) S32	translation /// cation transport /// transmembrane transport	structural constituent of ribosome /// zinc ion transmembrane transporter activity /// cation transmembrane transporter activity	ribosome /// integral to membrane /// cytosolic small ribosomal subunit /// ribonucleoprotein complex
1628028_s_at	RpL17	Ribosomal protein L17	mitotic spindle elongation /// translation /// mitotic spindle organization /// centrosome duplication	structural constituent of ribosome	intracellular /// ribosome /// large ribosomal subunit /// cytosolic large ribosomal subunit /// ribonucleoprotein complex
1628061_at	RpL37a	Ribosomal protein L37a	translation	RNA binding /// structural constituent of ribosome /// rRNA binding /// metal ion binding	intracellular /// ribosome /// cytosolic large ribosomal subunit /// ribonucleoprotein complex
1628430_at	CG15704	---	biosynthetic process /// oxidation-reduction process	iron ion binding /// oxidoreductase activity	---
1628490_at	bigmax	bigmax	transcription, DNA-dependent /// regulation of transcription, DNA-dependent /// muscle organ development /// salivary gland cell autophagic cell death /// autophagic cell death /// dendrite morphogenesis	sequence-specific DNA binding transcription factor activity	nucleus
1628775_s_at	RpL8	Ribosomal protein L8	mitotic spindle elongation /// translation /// mitotic spindle organization /// centrosome duplication	RNA binding /// structural constituent of ribosome /// rRNA binding	intracellular /// cytoplasm /// ribosome /// cytosolic large ribosomal subunit /// ribonucleoprotein complex
1628800_at	Jon65Aiv	Jonah 65A	proteolysis /// proteolysis	catalytic activity /// serine-type endopeptidase activity /// peptidase activity /// serine-type peptidase activity /// hydrolase activity	---
1628928_s_at	RpL31	Ribosomal protein L31	mitotic spindle elongation /// translation /// mitotic spindle organization	structural constituent of ribosome	intracellular /// ribosome /// cytosolic large ribosomal subunit /// ribonucleoprotein complex
1629107_at	RpL7	Ribosomal protein L7	mitotic spindle elongation /// translation /// mitotic spindle organization /// centrosome duplication	RNA binding /// mRNA binding /// structural constituent of ribosome /// rRNA binding	intracellular /// ribosome /// cytosolic large ribosomal subunit /// ribonucleoprotein complex
1629400_at	RpL18	Ribosomal protein L18	mitotic spindle elongation /// translation /// mitotic spindle organization	structural constituent of ribosome	intracellular /// cytoplasm /// ribosome /// cytosolic large ribosomal subunit /// ribonucleoprotein complex
1629423_at	ics	Ras suppressor-1	apposition of dorsal and ventral imaginal disc-derived wing surfaces /// negative regulation of JUN kinase activity	small GTPase regulator activity	---
1629545_at	Yp1	yolk protein 1	lipid metabolic process /// vitellogenesis /// sex differentiation	catalytic activity /// structural molecule activity	extracellular region /// lipid particle /// microtubule associated complex
1629726_at	CG10472	---	proteolysis	catalytic activity /// serine-type endopeptidase activity /// peptidase activity /// serine-type peptidase activity /// hydrolase activity	---
1629867_a_at	RpS29	Ribosomal protein S29	translation /// neurogenesis /// neuron development	structural constituent of ribosome /// metal ion binding	intracellular /// ribosome /// cytosolic small ribosomal subunit /// ribonucleoprotein complex
1629984_s_at	RpL38	Enhancer on chromosome 2, complementation group b	translation	structural constituent of ribosome	intracellular /// ribosome /// cytosolic large ribosomal subunit /// ribonucleoprotein complex
1630031_at	RpS5a	Minute 1(o)	mitotic spindle elongation /// translation /// mitotic spindle organization	RNA binding /// structural constituent of ribosome	intracellular /// ribosome /// small ribosomal subunit /// cytosolic small ribosomal subunit /// ribonucleoprotein complex
1630093_at	RpS24	Ribosomal protein S24	translation /// mitotic spindle organization	nucleotide binding /// structural constituent of ribosome	intracellular /// lipid particle /// ribosome /// cytosolic small ribosomal subunit /// ribonucleoprotein complex /// Sin3-type complex
1630118_s_at	Dyb	Dystrobrevin-like	---	calcium ion binding /// cytoskeletal protein binding /// zinc ion binding /// structural constituent of muscle	dystrophin-associated glycoprotein complex /// dystrobrevin complex
1630270_s_at	RpL3	Ribosomal protein L3	mitotic spindle elongation /// translation /// mitotic spindle organization /// centrosome organization /// centrosome duplication	structural constituent of ribosome	intracellular /// cytoplasm /// ribosome /// cytosolic large ribosomal subunit /// cytosolic ribosome /// ribonucleoprotein complex
1630291_at	MtnB	Metallothionein B	cellular metal ion homeostasis	copper ion binding /// protein binding /// metal ion binding	---
1630455_at	RpL19	ribosomal protein L19	mitotic spindle elongation /// translation /// centrosome duplication	structural constituent of ribosome	intracellular /// ribosome /// cytosolic large ribosomal subunit /// ribonucleoprotein complex
1630634_s_at	RpL9	anon-fast-evolving-3A6	mitotic spindle elongation /// translation /// mitotic spindle organization /// centrosome duplication	structural constituent of ribosome /// rRNA binding	intracellular /// ribosome /// cytosolic large ribosomal subunit /// ribonucleoprotein complex
1630637_s_at	Hsc70-4	heat-shock protein 70	nuclear mRNA splicing, via spliceosome /// embryonic development via the syncytial blastoderm /// protein folding /// response to stress /// neurotransmitter secretion /// nervous system development /// axon guidance /// axonal fasciculation /// vesicle-mediated transport /// RNA interference	nucleotide binding /// protein binding /// ATP binding /// ATPase activity /// unfolded protein binding /// chaperone binding	nucleus /// cytoplasm /// mitochondrion /// lipid particle /// microtubule associated complex /// Z disc /// perinuclear region of cytoplasm /// precatalytic spliceosome /// catalytic step 2 spliceosome
1630813_at	RpL11	Ribosomal protein L11	mitotic spindle elongation /// translation /// mitotic spindle organization /// centrosome duplication	RNA binding /// structural constituent of ribosome /// protein binding /// rRNA binding	intracellular /// lipid particle /// ribosome /// cytosolic large ribosomal subunit /// ribonucleoprotein complex
1631015_s_at	RpL5	ribosomal protein L5	ribosomal large subunit assembly /// translation	RNA binding /// structural constituent of ribosome /// protein binding /// 5S rRNA binding /// rRNA binding	collagen /// intracellular /// cytoplasm /// ribosome /// plasma membrane /// membrane /// integral to membrane /// cytosolic large ribosomal subunit /// ribonucleoprotein complex
1631296_at	RpS27	Ribosomal protein S27	translation	structural constituent of ribosome /// metal ion binding	intracellular /// lipid particle /// ribosome /// cytosolic small ribosomal subunit /// ribonucleoprotein complex
1631300_at	Cyp18a1	Cytochrome P450 17C	steroid biosynthetic process /// multicellular organismal development /// imaginal disc-derived leg morphogenesis /// metamorphosis /// pupation /// prepupal development /// ecdysteroid catabolic process /// oxidation-reduction process	monooxygenase activity /// iron ion binding /// steroid hydroxylase activity /// electron carrier activity /// oxidoreductase activity /// oxidoreductase activity, acting on paired donors, with incorporation or reduction of molecular oxygen /// heme binding /// metal ion binding	endoplasmic reticulum membrane /// microsome /// integral to membrane
1631333_s_at	Adh	alcohol dehydrogenase	alcohol metabolic process /// ethanol metabolic process /// ethanol oxidation /// acetaldehyde metabolic process /// signal transduction /// metabolic process /// alcohol catabolic process /// behavioral response to ethanol /// oxidation-reduction process	nucleotide binding /// alcohol dehydrogenase (NAD) activity /// acetaldehyde dehydrogenase (acetylating) activity /// oxidoreductase activity /// protein homodimerization activity /// NAD binding	lipid particle /// cytosol /// microtubule associated complex /// protein complex
1631419_at	Yp3	yolk protein	lipid metabolic process /// vitellogenesis /// sex differentiation /// embryo development /// neurogenesis	catalytic activity /// structural molecule activity	extracellular region /// lipid particle /// microtubule associated complex
1631819_s_at	RpL29	60S ribosomal protein L43	translation	chromatin binding /// structural constituent of ribosome	intracellular /// ribosome /// cytosolic large ribosomal subunit /// ribonucleoprotein complex
1632146_a_at	CG5508	---	plasma membrane organization /// metabolic process /// phospholipid biosynthetic process /// cellular lipid metabolic process	glycerol-3-phosphate O-acyltransferase activity /// transferase activity /// transferase activity, transferring acyl groups	mitochondrial outer membrane /// membrane
1632269_at	Gnf1 /// RpS3	germline transcription factor /// ribosomal protein S3	DNA replication /// DNA repair /// transcription, DNA-dependent /// regulation of transcription, DNA-dependent /// translation /// response to DNA damage stimulus /// mitosis /// neurogenesis /// negative regulation of neuron apoptotic process /// lateral inhibition /// nucleic acid phosphodiester bond hydrolysis	nucleotide binding /// DNA binding /// DNA clamp loader activity /// RNA binding /// structural constituent of ribosome /// DNA-(apurinic or apyrimidinic site) lyase activity /// nuclease activity /// endonuclease activity /// ATP binding /// oxidized purine base lesion DNA N-glycosylase activity /// hydrolase activity /// nucleoside-triphosphatase activity	intracellular /// nucleus /// DNA replication factor C complex /// cytoplasm /// lipid particle /// ribosome /// microtubule associated complex /// small ribosomal subunit /// nuclear matrix /// cytosolic small ribosomal subunit /// ribonucleoprotein complex
1632479_at	Spase12	Spase 12-subunit	signal peptide processing /// proteolysis	peptidase activity /// hydrolase activity	endoplasmic reticulum /// signal peptidase complex /// endoplasmic reticulum membrane /// microsome /// membrane /// integral to membrane
1632483_at	RpS2	Ribosome RS2	translation /// multicellular organismal development /// cell differentiation /// oogenesis	RNA binding /// structural constituent of ribosome	intracellular /// lipid particle /// ribosome /// small ribosomal subunit /// cytosolic small ribosomal subunit /// ribonucleoprotein complex
1632962_at	RpL36A	Ribosomal protein L36A	mitotic spindle elongation /// translation /// mitotic spindle organization	structural constituent of ribosome	intracellular /// ribosome /// cytosolic large ribosomal subunit /// ribonucleoprotein complex
1633002_at	salt	salty dog	transport /// transmembrane transport	transporter activity /// sodium:iodide symporter activity	membrane /// integral to membrane /// basolateral plasma membrane
1633034_s_at	Fer1HCH	Ferritin	iron ion transport /// cellular iron ion homeostasis /// oxidation-reduction process	ferrous iron binding /// ferric iron binding /// oxidoreductase activity /// transition metal ion binding	Golgi apparatus /// microtubule associated complex /// intracellular ferritin complex /// fusome
1633050_at	Npc2d	CG12813	sterol transport	sterol binding	---
1633277_at	RpL40	ubiquitin 52-AA extension protein	translation /// cellular protein modification process /// ubiquitin-dependent protein catabolic process	structural constituent of ribosome	nucleus /// cytoplasm /// lipid particle /// ribosome /// microtubule associated complex /// cytosolic large ribosomal subunit /// ribonucleoprotein complex
1633287_at	Adam	Complementation group E	translation /// translational initiation /// regulation of translational initiation /// neurogenesis	translation initiation factor activity /// protein binding	cytoplasm /// eukaryotic translation initiation factor 3 complex
1633460_at	CG6034	---	oxidation-reduction process	oxidoreductase activity	---
1633820_at	Fad2	Fad2	cytokinesis /// lipid metabolic process /// fatty acid biosynthetic process /// phagocytosis, engulfment /// courtship behavior /// lipid biosynthetic process /// pheromone metabolic process /// oxidation-reduction process	stearoyl-CoA 9-desaturase activity /// iron ion binding /// oxidoreductase activity /// oxidoreductase activity, acting on paired donors, with oxidation of a pair of donors resulting in the reduction of molecular oxygen to two molecules of water	endoplasmic reticulum /// membrane /// integral to membrane
1633856_at	CG11858	---	protein peptidyl-prolyl isomerization	peptidyl-prolyl cis-trans isomerase activity /// isomerase activity	---
1633862_at	CG12934	---	---	---	---
1634121_at	Obp57c	Odorant-binding protein 57c	transport /// sensory perception of chemical stimulus /// sensory perception of smell /// response to stimulus	odorant binding	---
1634313_s_at	RpL30	anon-fast-evolving-1D4	mitotic spindle elongation /// translation /// mitotic spindle organization /// peripheral nervous system development /// growth /// centrosome duplication	structural constituent of ribosome	intracellular /// ribosome /// cytosolic large ribosomal subunit
1634449_at	CG9459	---	---	---	integral to membrane
1634764_at	RpL23	Ribosomal protein L23	mitotic spindle elongation /// translation /// mitotic spindle organization /// neurogenesis	structural constituent of ribosome /// protein binding	ribosome /// cytosolic large ribosomal subunit /// ribonucleoprotein complex
1634917_at	RpL23A	Ribosomal protein L23A	translation /// centrosome duplication	nucleotide binding /// RNA binding /// structural constituent of ribosome	intracellular /// lipid particle /// ribosome /// cytosolic large ribosomal subunit /// ribonucleoprotein complex
1634957_at	Dh44	Diuretic hormone	neuropeptide signaling pathway /// body fluid secretion	hormone activity /// neuropeptide hormone activity /// diuretic hormone activity	extracellular region
1635303_at	RpS13	Minute(2)32A	mitotic spindle elongation /// translation /// mitotic spindle organization	structural constituent of ribosome	intracellular /// lipid particle /// ribosome /// cytosolic small ribosomal subunit /// ribonucleoprotein complex
1635388_s_at	RpS9	Ribosomal protein S9	mitotic spindle elongation /// translation /// mitotic spindle organization	RNA binding /// structural constituent of ribosome /// rRNA binding	intracellular /// ribosome /// small ribosomal subunit /// cytosolic small ribosomal subunit /// ribonucleoprotein complex
1635453_at	Bace	CG13095	proteolysis	aspartic-type endopeptidase activity /// peptidase activity /// hydrolase activity	---
1635528_s_at	RpS10b	Ribosomal protein S10b	---	structural constituent of ribosome /// protein binding	cytoplasm /// ribosome /// microtubule associated complex /// cytosolic small ribosomal subunit /// ribonucleoprotein complex
1635576_at	Nplp2	neuropeptide-like precursor 2	humoral immune response /// neuropeptide signaling pathway	neuropeptide hormone activity	extracellular region /// extracellular space
1635585_at	tadr	torn and diminished rhabdomeres	amino acid transmembrane transport	amino acid transmembrane transporter activity	membrane /// integral to membrane
1635591_at	NijA	ninjurin A	cell adhesion /// axon guidance /// tissue regeneration	---	integral to membrane
1635745_a_at	Mtpalpha	Mitochondrial trifunctional protein alpha subunit	fatty acid metabolic process /// fatty acid beta-oxidation /// metabolic process /// oxidation-reduction process	nucleotide binding /// catalytic activity /// 3-hydroxyacyl-CoA dehydrogenase activity /// enoyl-CoA hydratase activity /// oxidoreductase activity /// long-chain-enoyl-CoA hydratase activity /// long-chain-3-hydroxyacyl-CoA dehydrogenase activity /// oxidoreductase activity, acting on the CH-OH group of donors, NAD or NADP as acceptor /// lyase activity /// coenzyme binding	mitochondrion /// lipid particle /// microtubule associated complex /// mitochondrial fatty acid beta-oxidation multienzyme complex
1636056_at	RpL18A	ribosomal protein L18a	mitotic spindle elongation /// translation /// mitotic spindle organization /// centrosome duplication	structural constituent of ribosome	ribosome /// cytosolic large ribosomal subunit /// ribonucleoprotein complex
1636186_s_at	Fer2LCH	Ferritin	iron ion transport /// cellular iron ion homeostasis /// chaeta development /// oxidation-reduction process	ferrous iron binding /// ferric iron binding /// oxidoreductase activity /// transition metal ion binding	Golgi apparatus /// intracellular ferritin complex
1636202_s_at	ImpL2	Ecdysone-inducible gene L2	cell adhesion /// multicellular organismal development /// negative regulation of insulin receptor signaling pathway	---	extracellular region /// extracellular space
1636420_at	CG16826	---	---	---	---
1636712_at	RpL21	Ribosomal protein L21	mitotic spindle elongation /// translation /// mitotic spindle organization /// centrosome duplication	structural constituent of ribosome	intracellular /// lipid particle /// ribosome /// cytosolic large ribosomal subunit
1636979_at	CG7912	---	sulfate transport /// transmembrane transport	sulfate transmembrane transporter activity /// high affinity sulfate transmembrane transporter activity	membrane /// integral to membrane
1637012_at	m2	E(spl) region transcript m2	cell fate specification /// Notch signaling pathway /// multicellular organismal development /// nervous system development /// sensory organ development /// cell differentiation	---	---
1637164_at	Tctp	Translationally controlled tumor protein	positive regulation of multicellular organism growth /// positive regulation of cell size	guanyl-nucleotide exchange factor activity /// calcium ion binding	cytoplasm /// tubulin complex
1637448_s_at	RpS19a	Ribosomal protein S19a	translation /// behavior	structural constituent of ribosome /// hormone activity	extracellular region /// intracellular /// lipid particle /// ribosome /// ribosome /// cytosolic small ribosomal subunit /// ribonucleoprotein complex
1637733_at	CG42813	---	---	hydrolase activity /// hydrolase activity, acting on acid anhydrides, in phosphorus-containing anhydrides /// metal ion binding	---
1637843_at	Rfabg	lipophorin	transport /// neurotransmitter transport /// lipid transport /// smoothened signaling pathway /// Wnt receptor signaling pathway	receptor binding /// structural molecule activity /// lipid transporter activity /// neurotransmitter:sodium symporter activity /// retinoid binding /// fatty acid binding /// microtubule binding /// lipid binding /// symporter activity /// retinol binding /// heme binding /// metal ion binding	extracellular region /// lipid particle /// microtubule associated complex /// membrane /// integral to membrane /// endocytic vesicle
1638036_at	Cyp1	Cyclophilin 1	protein peptidyl-prolyl isomerization /// protein folding /// salivary gland cell autophagic cell death /// autophagic cell death	peptidyl-prolyl cis-trans isomerase activity /// cyclin-dependent protein kinase regulator activity /// isomerase activity /// peptide binding	cytoplasm /// cytosol /// microtubule associated complex /// positive transcription elongation factor complex b /// nuclear cyclin-dependent protein kinase holoenzyme complex
1638068_a_at	RpS11	Ribosomal protein S11	mitotic spindle elongation /// translation /// ubiquitin-dependent protein catabolic process /// mitotic spindle organization /// neurogenesis	RNA binding /// structural constituent of ribosome /// rRNA binding	intracellular /// ribosome /// cytosolic small ribosomal subunit /// ribonucleoprotein complex
1638196_at	alphaTry	alphaTrypsin	proteolysis	catalytic activity /// serine-type endopeptidase activity /// peptidase activity /// serine-type peptidase activity /// hydrolase activity	extracellular region /// extracellular space
1638349_s_at	eIF-5A	anon-fast-evolving-2H10	translation /// translational initiation /// translational elongation /// translational frameshifting /// peptidyl-lysine modification to hypusine /// salivary gland cell autophagic cell death /// wing disc development /// regulation of apoptotic process /// positive regulation of translational elongation /// positive regulation of translational termination /// autophagic cell death	RNA binding /// translation initiation factor activity /// translation elongation factor activity /// ribosome binding /// translation regulator activity	cytoplasm /// cytosol
1638361_at	CG12374	///	proteolysis	carboxypeptidase activity /// metallocarboxypeptidase activity /// zinc ion binding /// hydrolase activity	---
1638415_at	FK506-bp2	FK506-binding protein	protein peptidyl-prolyl isomerization /// protein folding /// response to DNA damage stimulus	peptidyl-prolyl cis-trans isomerase activity /// FK506 binding /// isomerase activity	cytoplasm
1638417_at	CG31373	---	---	iron ion binding /// hydrolase activity /// peptide deformylase activity	---
1638439_a_at	RpS3A	ribosomal protein S3a	mitotic spindle elongation /// translation /// mitotic spindle organization /// multicellular organismal development /// cell differentiation /// oogenesis	structural constituent of ribosome	intracellular /// cytoplasm /// lipid particle /// ribosome /// cytosolic ribosome /// cytosolic small ribosomal subunit /// ribonucleoprotein complex
1638570_a_at	RpL10Ab	Ribosomal protein L10Ab	mitotic spindle elongation /// translation /// mitotic spindle organization /// centrosome duplication	RNA binding /// structural constituent of ribosome	intracellular /// lipid particle /// ribosome /// large ribosomal subunit /// cytosolic large ribosomal subunit /// ribonucleoprotein complex
1638615_s_at	RpS7	Ribosomal protein S7	translation	structural constituent of ribosome	intracellular /// lipid particle /// ribosome /// cytosolic small ribosomal subunit /// ribonucleoprotein complex
1638634_at	CG32448	---	---	---	---
1638664_s_at	eIF-4a	Eukaryotic initiation factor 4a	mitotic spindle elongation /// regulation of alternative nuclear mRNA splicing, via spliceosome /// instar larval development /// DNA unwinding involved in replication /// translation /// translational initiation /// response to DNA damage stimulus /// mitotic spindle organization /// mitosis /// imaginal disc growth /// dorsal/ventral axis specification /// germ-line stem cell maintenance /// fe…	nucleotide binding /// RNA cap binding /// nucleic acid binding /// RNA binding /// RNA helicase activity /// mRNA binding /// translation initiation factor activity /// helicase activity /// ATP binding /// ATP-dependent helicase activity /// hydrolase activity /// single-stranded DNA-dependent ATP-dependent DNA helicase activity	nucleus /// centrosome /// cytosol /// microtubule associated complex /// eukaryotic translation initiation factor 4F complex /// mitotic spindle
1638748_at	emc	extramacrochaetae	negative regulation of transcription from RNA polymerase II promoter /// startle response /// inter-male aggressive behavior /// transcription, DNA-dependent /// regulation of transcription, DNA-dependent /// spermatid development /// dorsal closure /// nervous system development /// peripheral nervous system development /// sensory organ development /// progression of morphogenetic furrow involv…	protein binding transcription factor activity /// transcription corepressor activity /// protein heterodimerization activity	nucleus
1638832_at	RpS23	Ribosomal protein S23	translation /// centrosome organization /// centrosome duplication	structural constituent of ribosome	intracellular /// ribosome /// small ribosomal subunit /// cytosolic small ribosomal subunit /// ribonucleoprotein complex
1638847_s_at	sta	Stubarista	mitotic spindle elongation /// glycolysis /// translation /// mitotic spindle organization /// synaptic transmission /// multicellular organismal development /// phosphorylation	nucleotide binding /// structural constituent of ribosome /// phosphoglycerate kinase activity /// ATP binding /// kinase activity /// transferase activity /// ribosome binding	intracellular /// nucleus /// cytoplasm /// lipid particle /// ribosome /// microtubule associated complex /// small ribosomal subunit /// cytosolic small ribosomal subunit /// Z disc /// ribonucleoprotein complex /// M band
1639270_at	RpS16	Ribosomal protein S16	mitotic spindle elongation /// translation /// mitotic spindle organization	structural constituent of ribosome	intracellular /// lipid particle /// ribosome /// cytosolic small ribosomal subunit /// ribonucleoprotein complex
1639312_at	RpL22	PARP-binding protein-12	mitotic spindle elongation /// translation /// mitotic spindle organization	structural constituent of ribosome	intracellular /// lipid particle /// ribosome /// cytosolic large ribosomal subunit /// ribonucleoprotein complex
1639377_at	RpL27A	ribosomal protein L27a	mitotic spindle elongation /// translation /// mitotic spindle organization /// centrosome duplication	structural constituent of ribosome	intracellular /// ribosome /// cytosolic large ribosomal subunit /// cytosolic large ribosomal subunit /// ribonucleoprotein complex
1639614_s_at	RpL41	putative noncoding RNA 005:2R	translation	structural constituent of ribosome	ribosome /// cytosolic large ribosomal subunit
1639903_at	Ser6	Serine protease 6	proteolysis	catalytic activity /// serine-type endopeptidase activity /// peptidase activity /// serine-type peptidase activity /// hydrolase activity	---
1639949_s_at	RpS4	Ribosomal protein S4	mitotic spindle elongation /// translation /// mitotic spindle organization /// centrosome organization /// centrosome duplication	RNA binding /// structural constituent of ribosome /// rRNA binding	intracellular /// lipid particle /// ribosome /// cytosolic small ribosomal subunit /// ribonucleoprotein complex
1639957_s_at	RpL37A	Ribosomal protein L37A	mitotic spindle elongation /// translation /// mitotic spindle organization	structural constituent of ribosome /// metal ion binding	intracellular /// ribosome /// cytosolic large ribosomal subunit /// ribonucleoprotein complex
1640150_s_at	RpS15Aa /// RpS15Ab	Ribosomal protein S15Aa /// Ribosomal protein S15Ab	mitotic spindle elongation /// translation /// mitotic spindle organization	structural constituent of ribosome	intracellular /// lipid particle /// ribosome /// cytosolic small ribosomal subunit /// ribonucleoprotein complex
1640565_at	PebIII	Pherokine 2	metamorphosis /// behavior /// response to virus /// post-mating behavior	---	extracellular region
1640681_at	CG4950	---	---	---	---
1641018_s_at	CG8468	---	transmembrane transport	secondary active monocarboxylate transmembrane transporter activity	integral to membrane
1641108_at	CG17928	---	lipid metabolic process /// fatty acid biosynthetic process /// lateral inhibition /// oxidation-reduction process	iron ion binding /// oxidoreductase activity /// oxidoreductase activity, acting on paired donors, with oxidation of a pair of donors resulting in the reduction of molecular oxygen to two molecules of water /// heme binding	---
1641355_a_at	RpL6	Ribosomal protein L6	mitotic spindle elongation /// translation /// mitotic spindle organization /// centrosome organization /// centrosome duplication	structural constituent of ribosome	intracellular /// lipid particle /// ribosome /// cytosolic large ribosomal subunit
1641552_at	Cyp4g1	Cytochrome P450 A1	lipid metabolic process /// oxidation-reduction process	monooxygenase activity /// iron ion binding /// electron carrier activity /// oxidoreductase activity /// oxidoreductase activity, acting on paired donors, with incorporation or reduction of molecular oxygen /// heme binding /// metal ion binding	endoplasmic reticulum membrane /// microsome /// membrane
1641570_s_at	CG18858 /// CG31683		lipid metabolic process	phosphatidylcholine-sterol O-acyltransferase activity /// phospholipase activity /// O-acyltransferase activity /// transferase activity /// transferase activity, transferring acyl groups /// hydrolase activity	---
1641614_at	Dscam /// RpS20	Down syndrome cell adhesion molecule /// ribosomal protein S20	translation /// phagocytosis /// axon guidance /// axonal fasciculation /// peripheral nervous system development /// mushroom body development /// central nervous system morphogenesis /// neuron development /// axon extension involved in axon guidance /// dendrite self-avoidance	RNA binding /// structural constituent of ribosome /// axon guidance receptor activity /// identical protein binding /// protein homodimerization activity /// bacterial cell surface binding	intracellular /// lipid particle /// ribosome /// integral to plasma membrane /// small ribosomal subunit /// cytosolic small ribosomal subunit /// axon /// dendrite /// ribonucleoprotein complex /// neuronal cell body
