# Supplementary material for: Intrapopulation Genome Size Variation in D. melanogaster Reflects Life History Variation and Plasticity
Source: PLoS Genet. 2014 Jul 24;10(7):e1004522. doi: 10.1371/journal.pgen.1004522 (PMC4109859; doi:10.1371/journal.pgen.1004522)
Supplement: Table S4 — Genes up-regulated in strains with large genomes. (XLSX) [file pgen.1004522.s007.xlsx]

## Sheet: UpLargeGeneList
Table S4: Genes up regulated in strains with large genomes.
Probe Set ID	Gene Symbol	Gene Title	GO Biological Process Term	GO Molecular Function Term	GO Cellular Component Term
1622894_at	CG15120	---	---	binding	---
1622970_at	form3	formin 3	open tracheal system development /// cellular component organization /// viral envelope fusion with host membrane /// actin cytoskeleton organization /// branch fusion, open tracheal system	actin binding /// Rho GTPase binding /// host cell surface receptor binding	viral envelope
1623007_a_at	pico	pico	actin filament organization /// signal transduction /// imaginal disc development /// regulation of cell size /// positive regulation of growth /// lateral inhibition /// positive regulation of developmental growth /// positive regulation of cell division	phospholipid binding /// protein phosphatase 1 binding	---
1623173_at	CG10013	---	---	---	---
1623191_at	Rab9	Rab9	small GTPase mediated signal transduction /// protein transport /// retrograde transport, endosome to Golgi	nucleotide binding /// GTPase activity /// GTP binding	---
1623197_a_at	zormin	D-Titin	---	structural constituent of cytoskeleton	---
1623199_a_at	CG43078	---	---	---	---
1623227_s_at	Hil	D-hillarin	---	zinc ion binding /// metal ion binding	---
1623258_at	CG12493	---	---	RNA binding /// double-stranded RNA binding /// siRNA binding	intracellular /// nucleus
1623291_at	CG31673	---	metabolic process /// oxidation-reduction process	nucleotide binding /// oxidoreductase activity /// oxidoreductase activity, acting on the CH-OH group of donors, NAD or NADP as acceptor /// glyoxylate reductase (NADP) activity /// cofactor binding /// NAD binding	---
1623491_at	CG15155	---	---	transferase activity /// transferase activity, transferring acyl groups /// transferase activity, transferring acyl groups other than amino-acyl groups	---
1623514_a_at	jdp	jdp	protein folding	heat shock protein binding /// unfolded protein binding	---
1623558_at	Cpr49Ae	CG8505	---	structural constituent of chitin-based cuticle /// structural constituent of cuticle	---
1623666_at	CG10516	---	---	---	---
1623687_at	CG15199	---	---	---	---
1623753_at	TepIII	Thiolester containing protein III	phagocytosis, engulfment /// negative regulation of endopeptidase activity /// defense response to Gram-positive bacterium	endopeptidase inhibitor activity	extracellular region /// extracellular space
1623757_at	Cry	drosocrystallin	---	structural constituent of eye lens /// structural constituent of chitin-based cuticle /// structural constituent of cuticle	---
1623883_at	CG18661	---	---	---	---
1623903_at	CG18473	---	catabolic process	aryldialkylphosphatase activity /// zinc ion binding /// hydrolase activity /// hydrolase activity, acting on ester bonds /// metal ion binding	---
1624028_at	CG4415	---	protein targeting	unfolded protein binding	nascent polypeptide-associated complex
1624069_at	CG7296	---	---	---	---
1624362_at	Nplp4	neuropeptide-like precursor 4	neuropeptide signaling pathway	neuropeptide hormone activity	extracellular region
1624409_a_at	Npc2h	CG11315	sterol transport	sterol binding	---
1624435_at	Tsp42Ej	CG12143	cellular response to high light intensity	---	lysosome /// membrane /// integral to membrane
1624589_a_at	cenG1A	centaurin gamma 1A	small GTPase mediated signal transduction /// regulation of ARF GTPase activity /// positive regulation of GTPase activity	nucleotide binding /// GTPase activator activity /// GTP binding /// phospholipid binding /// ARF GTPase activator activity /// zinc ion binding /// metal ion binding	intracellular /// nucleus
1624655_at	CG6472	---	lipid metabolic process	catalytic activity /// lipase activity /// hydrolase activity	extracellular region
1624891_at	CG13183	---	regulation of transcription, DNA-dependent	---	intracellular
1624929_at	CG31710	---	---	---	---
1624939_at	Cyp6a21	Cyp6a21	oxidation-reduction process	monooxygenase activity /// iron ion binding /// electron carrier activity /// oxidoreductase activity /// oxidoreductase activity, acting on paired donors, with incorporation or reduction of molecular oxygen /// heme binding /// metal ion binding	endoplasmic reticulum /// endoplasmic reticulum membrane /// microsome /// membrane
1624989_s_at	Ef1alpha100E	elongation factor 1-alpha F2	GTP catabolic process /// translation /// translational elongation /// neurogenesis	nucleotide binding /// translation elongation factor activity /// GTPase activity /// GTP binding	cytoplasm /// lipid particle /// eukaryotic translation elongation factor 1 complex
1625059_at	Lk	Leucokinin	neuropeptide signaling pathway /// neuropeptide signaling pathway /// body fluid secretion /// calcium-mediated signaling	hormone activity /// neuropeptide hormone activity /// diuretic hormone activity	extracellular region
1625185_at	CAH2	Carbonic anhydrase 2	---	carbonate dehydratase activity /// lyase activity	---
1625265_at	CG9119	---	---	hydrolase activity	nucleus
1625409_at	CG43129	---	---	---	---
1625583_at	CG16926	---	---	---	---
1625604_at	CG14259	---	---	---	---
1625638_a_at	Hex-A	hexokinase A	carbohydrate metabolic process /// glycolysis /// phosphorylation /// flight	nucleotide binding /// hexokinase activity /// ATP binding /// kinase activity /// transferase activity /// phosphotransferase activity, alcohol group as acceptor	---
1625986_at	CG31826 /// Ku80	---	telomere maintenance /// double-strand break repair via nonhomologous end joining /// DNA recombination /// transport	DNA binding /// ATP-dependent DNA helicase activity /// transporter activity /// single-stranded DNA-dependent ATP-dependent DNA helicase activity	intracellular /// DNA-dependent protein kinase-DNA ligase 4 complex /// single-stranded DNA-dependent ATP-dependent DNA helicase complex
1626025_at	CG34267	---	---	---	---
1626061_at	trpm	---	transport /// ion transport /// mitochondrion organization /// magnesium ion homeostasis /// cell growth /// thermotaxis /// zinc ion homeostasis /// transmembrane transport /// divalent metal ion transport	protein kinase activity /// ion channel activity /// metal ion transmembrane transporter activity	membrane /// integral to membrane
1626221_at	Glycogenin	Glycogenin	mesoderm development	glycogenin glucosyltransferase activity /// transferase activity /// transferase activity, transferring glycosyl groups	---
1626233_at	CG8965	---	signal transduction	---	---
1626242_at	CG14795	---	---	---	---
1626324_at	Cyp309a1	Cyp309a1	lateral inhibition /// oxidation-reduction process	monooxygenase activity /// iron ion binding /// electron carrier activity /// oxidoreductase activity /// oxidoreductase activity, acting on paired donors, with incorporation or reduction of molecular oxygen /// heme binding /// metal ion binding	endoplasmic reticulum /// endoplasmic reticulum membrane /// microsome /// membrane
1626328_at	CG32259	---	---	---	---
1626331_at	CG7712	NADH ubiquinone oxidoreductase B14	mitochondrial electron transport, NADH to ubiquinone /// oxidation-reduction process	NADH dehydrogenase activity /// NADH dehydrogenase (ubiquinone) activity /// oxidoreductase activity	mitochondrial respiratory chain complex I
1626352_at	sbb	scribbler	negative regulation of transcription from RNA polymerase II promoter /// axon guidance /// axon target recognition /// imaginal disc-derived wing morphogenesis /// larval locomotory behavior /// photoreceptor cell development /// regulation of imaginal disc growth /// negative regulation of smoothened signaling pathway /// wing disc dorsal/ventral pattern formation	sequence-specific DNA binding transcription factor activity /// transcription corepressor activity /// zinc ion binding	intracellular /// nucleus
1626439_at	CG15353	---	---	---	---
1626457_s_at	SKIP	Shal K[+] Channel Interacting Protein	---	SH3/SH2 adaptor activity	---
1626672_at	CG1399	Dcarmil	cilium assembly	myosin I binding	---
1626689_at	Cyp6t1	Cyp6t1	oxidation-reduction process	monooxygenase activity /// iron ion binding /// electron carrier activity /// oxidoreductase activity /// oxidoreductase activity, acting on paired donors, with incorporation or reduction of molecular oxygen /// heme binding /// metal ion binding	endoplasmic reticulum /// endoplasmic reticulum membrane /// microsome /// membrane
1626734_at	CG6484 /// Jon65Aiii	Jonah 65A	transport /// transmembrane transport	transporter activity /// glucose transmembrane transporter activity /// transmembrane transporter activity /// substrate-specific transmembrane transporter activity	membrane /// integral to membrane
1626789_at	CG13618	---	---	---	---
1626807_a_at	Nhe3	Nhe3	transport /// ion transport /// cation transport /// sodium ion transport /// regulation of pH /// transmembrane transport	antiporter activity /// solute:hydrogen antiporter activity /// sodium:hydrogen antiporter activity	integral to membrane /// perinuclear region of cytoplasm
1626874_at	Eip63F-1	Ecdysone-induced protein 63F 1	salivary gland cell autophagic cell death /// autophagic cell death	calcium ion binding	nucleus /// cytoplasm /// plasma membrane
1626905_at	Cyp317a1	Cyp317a1	oxidation-reduction process	monooxygenase activity /// iron ion binding /// electron carrier activity /// oxidoreductase activity /// oxidoreductase activity, acting on paired donors, with incorporation or reduction of molecular oxygen /// heme binding /// metal ion binding	endoplasmic reticulum /// endoplasmic reticulum membrane /// microsome /// membrane
1627068_at	Cyp4aa1	Cyp4aa1	hormone metabolic process /// insecticide catabolic process /// oxidation-reduction process	monooxygenase activity /// iron ion binding /// electron carrier activity /// oxidoreductase activity /// oxidoreductase activity, acting on paired donors, with incorporation or reduction of molecular oxygen /// heme binding /// metal ion binding	endoplasmic reticulum /// endoplasmic reticulum membrane /// microsome /// membrane
1627260_at	CG11693	---	---	---	---
1627430_at	CG8888	---	metabolic process /// oxidation-reduction process	nucleotide binding /// oxidoreductase activity /// oxidoreductase activity, acting on CH-OH group of donors	---
1627511_at	chrb	charybdis	apoptotic process /// response to oxidative stress /// multicellular organismal development /// cell death /// head involution /// negative regulation of signal transduction /// regulation of TOR signaling cascade /// negative regulation of growth	---	cytoplasm
1627529_at	CG32726	---	---	---	---
1627595_at	Npc2g	CG11314	mesoderm development /// sterol transport	sterol binding	---
1627983_at	poly	poly	oocyte microtubule cytoskeleton polarization	---	---
1628018_at	Hml	hemolectin	chitin metabolic process /// cell adhesion /// hemostasis /// melanization defense response /// wound healing /// hemolymph coagulation	chitin binding /// protein homodimerization activity	extracellular region
1628173_at	CG17189	---	---	---	---
1628197_at	CG13177	---	---	---	---
1628261_at	CG13067	---	---	---	---
1628309_at	CG5126	---	---	transferase activity, transferring phosphorus-containing groups	---
1628355_at	CG32379	---	proteolysis	carboxypeptidase activity /// metallocarboxypeptidase activity /// zinc ion binding /// hydrolase activity	---
1628369_at	boss	bride of sevenless	signal transduction /// activation of transmembrane receptor protein tyrosine kinase activity /// G-protein coupled receptor signaling pathway /// R7 cell fate commitment /// visual perception /// response to glucose stimulus /// glucose homeostasis /// R7 cell differentiation /// R7 cell development /// R8 cell-mediated photoreceptor organization /// sevenless signaling pathway /// compound eye …	signal transducer activity /// receptor activity /// transmembrane signaling receptor activity /// G-protein coupled receptor activity /// receptor binding /// sevenless binding /// transmembrane receptor protein tyrosine kinase activator activity	multivesicular body /// plasma membrane /// integral to plasma membrane /// membrane /// integral to membrane /// microvillus membrane
1628582_at	CG10738	---	cGMP biosynthetic process /// protein phosphorylation /// Golgi organization /// signal transduction /// positive regulation of cell proliferation /// cyclic nucleotide biosynthetic process /// intracellular signal transduction /// negative regulation of cell size /// positive regulation of mitotic cell cycle	nucleotide binding /// guanylate cyclase activity /// protein kinase activity /// receptor activity /// ATP binding /// transferase activity /// transferase activity, transferring phosphorus-containing groups /// lyase activity /// phosphorus-oxygen lyase activity	intracellular /// plasma membrane
1628594_at	rut	rutabaga	conditioned taste aversion /// cAMP biosynthetic process /// response to oxidative stress /// G-protein coupled receptor signaling pathway /// synaptic transmission /// neuromuscular synaptic transmission /// molting cycle, chitin-based cuticle /// learning or memory /// learning /// memory /// short-term memory /// mating behavior /// courtship behavior /// grooming behavior /// associative lear…	nucleotide binding /// adenylate cyclase activity /// calmodulin binding /// ATP binding /// calcium- and calmodulin-responsive adenylate cyclase activity /// lyase activity /// phosphorus-oxygen lyase activity /// metal ion binding	intracellular /// integral to plasma membrane /// membrane /// integral to membrane
1628659_at	Mdr49	Multi drug resistance 49	response to hypoxia /// ATP catabolic process /// transport /// drug transmembrane transport /// germ cell migration /// drug transport /// response to methotrexate /// transmembrane transport	nucleotide binding /// ATP binding /// xenobiotic-transporting ATPase activity /// drug transmembrane transporter activity /// hydrolase activity /// ATPase activity /// nucleoside-triphosphatase activity /// ATPase activity, coupled /// ATPase activity, coupled to transmembrane movement of substances	integral to plasma membrane /// membrane /// integral to membrane
1628678_at	CG13920	---	---	---	---
1628699_at	Lsp1beta	Larval serum protein 1 beta	transport /// lateral inhibition	oxygen transporter activity /// nutrient reservoir activity	extracellular region /// extracellular space /// larval serum protein complex /// lipid particle
1628927_at	yellow-b	yellow-b	---	---	---
1628931_at	CG3301	---	metabolic process /// oxidation-reduction process	nucleotide binding /// oxidoreductase activity /// oxidoreductase activity, acting on the CH-OH group of donors, NAD or NADP as acceptor	---
1629396_a_at	Piezo	Dmpiezo	---	---	---
1629448_at	CCHa1	CCHamide-1	neuropeptide signaling pathway	neuropeptide hormone activity	extracellular space
1629453_at	FucTA	alpha1,3-fucosyltransferase	protein glycosylation /// fucosylation	fucosyltransferase activity /// transferase activity /// transferase activity, transferring glycosyl groups /// glycoprotein 3-alpha-L-fucosyltransferase activity /// alpha-(1->3)-fucosyltransferase activity	Golgi trans cisterna /// Golgi apparatus /// plasma membrane /// membrane /// integral to membrane /// Golgi cisterna membrane
1629553_at	CG14153	---	---	---	---
1629559_s_at	Atet	ABC transporter expressed in trachea	ATP catabolic process /// neurogenesis	nucleotide binding /// transporter activity /// ATP binding /// hydrolase activity /// ATPase activity /// nucleoside-triphosphatase activity /// ATPase activity, coupled to transmembrane movement of substances	membrane /// integral to membrane /// ATP-binding cassette (ABC) transporter complex
1629618_at	CG12256	---	proteolysis	catalytic activity /// serine-type endopeptidase activity /// peptidase activity /// serine-type peptidase activity /// hydrolase activity	---
1629675_at	CG18814	---	carbohydrate metabolic process /// tricarboxylic acid cycle /// malate metabolic process /// activation of cysteine-type endopeptidase activity involved in apoptotic process /// metabolic process /// salivary gland histolysis /// pupal development /// positive regulation of programmed cell death /// cellular carbohydrate metabolic process /// oxidation-reduction process	nucleotide binding /// catalytic activity /// oxidoreductase activity /// malate dehydrogenase activity /// oxidoreductase activity, acting on the CH-OH group of donors, NAD or NADP as acceptor /// L-malate dehydrogenase activity	mitochondrion /// mitochondrial matrix /// lipid particle
1629786_a_at	ClC-a	Chloride channel-a	transport /// ion transport /// chloride transport /// regulation of ion transmembrane transport /// transmembrane transport	ion channel activity /// voltage-gated ion channel activity /// voltage-gated chloride channel activity /// chloride channel activity	insoluble fraction /// actin cytoskeleton /// membrane /// integral to membrane /// chloride channel complex
1629802_at	CG15484	---	---	---	---
1629811_at	Gbs-76A	Glycogen binding subunit 76A	---	protein phosphatase 1 binding /// protein phosphatase type 1 regulator activity	---
1629919_at	Cpr100A	CG12045	---	structural constituent of chitin-based cuticle /// structural constituent of cuticle	---
1630066_at	CG4302	---	metabolic process	glucuronosyltransferase activity /// transferase activity /// transferase activity, transferring glycosyl groups /// transferase activity, transferring hexosyl groups	---
1630129_at	CG43078	---	---	---	---
1630171_at	Cpr97Ea	CG6131	---	structural constituent of chitin-based cuticle /// structural constituent of cuticle	---
1630201_a_at	CG11321	---	---	zinc ion binding /// metal ion binding	intracellular
1630252_at	RpS11	Ribosomal protein S11	mitotic spindle elongation /// translation /// mitotic spindle organization /// neurogenesis	RNA binding /// structural constituent of ribosome /// rRNA binding	intracellular /// ribosome /// cytosolic small ribosomal subunit /// ribonucleoprotein complex
1630429_s_at	CG11889	---	---	transferase activity, transferring phosphorus-containing groups	---
1630538_at	Cpr60D	CG30163	---	structural constituent of chitin-based cuticle /// structural constituent of cuticle	---
1630616_at	Ugt37a1	UDP-glycosyltransferase 37a1	metabolic process	glucuronosyltransferase activity /// transferase activity /// transferase activity, transferring glycosyl groups /// transferase activity, transferring hexosyl groups	---
1630624_s_at	CG10151	---	---	---	---
1630733_s_at	CG42322	CG15690	---	---	membrane
1630984_at	ATPsyn-beta	H+-ATPase beta subunit	ATP biosynthetic process /// transport /// ion transport /// ATP synthesis coupled proton transport /// ATP hydrolysis coupled proton transport /// proton transport /// ATP metabolic process /// lateral inhibition	nucleotide binding /// ATP binding /// hydrogen-exporting ATPase activity, phosphorylative mechanism /// hydrolase activity /// hydrolase activity, acting on acid anhydrides, catalyzing transmembrane movement of substances /// nucleoside-triphosphatase activity /// hydrogen ion transporting ATP synthase activity, rotational mechanism /// proton-transporting ATPase activity, rotational mechanism	mitochondrial proton-transporting ATP synthase complex, catalytic core F(1) /// mitochondrion /// mitochondrial inner membrane /// lipid particle /// membrane /// proton-transporting two-sector ATPase complex /// proton-transporting two-sector ATPase complex, catalytic domain /// proton-transporting ATP synthase complex, catalytic core F(1)
1631115_at	Obp8a	Odorant-binding protein 8a	sensory perception of chemical stimulus	odorant binding	---
1631121_at	CG7267	---	---	---	---
1631217_a_at	TpnC73F	troponin C	---	calcium ion binding	---
1631302_at	CG16885	---	---	---	---
1631308_at	CG10737	Gene 1	intracellular signal transduction	diacylglycerol binding /// metal ion binding	intracellular
1631315_at	CG12730	---	---	---	membrane
1631523_at	CG10824	---	---	---	---
1631620_at	GlyP	glycogen phosphorylase b	carbohydrate metabolic process /// glycogen metabolic process /// glycogen catabolic process /// flight	phosphorylase activity /// glycogen phosphorylase activity /// transferase activity /// transferase activity, transferring glycosyl groups /// pyridoxal phosphate binding /// protein homodimerization activity	protein complex
1631639_at	TpnC47D	troponin C	---	calcium ion binding	---
1631814_a_at	CG10738	---	cGMP biosynthetic process /// protein phosphorylation /// Golgi organization /// signal transduction /// positive regulation of cell proliferation /// cyclic nucleotide biosynthetic process /// intracellular signal transduction /// negative regulation of cell size /// positive regulation of mitotic cell cycle	nucleotide binding /// guanylate cyclase activity /// protein kinase activity /// receptor activity /// ATP binding /// transferase activity /// transferase activity, transferring phosphorus-containing groups /// lyase activity /// phosphorus-oxygen lyase activity	intracellular /// plasma membrane
1631999_at	CG10710	---	---	---	---
1632132_at	CG5151	---	---	---	---
1632155_at	CG13676	---	chitin metabolic process	chitin binding	extracellular region
1632177_at	hth	dorsotonals	protein import into nucleus, translocation /// eye development /// compound eye photoreceptor fate commitment /// regulation of transcription, DNA-dependent /// regulation of transcription from RNA polymerase II promoter /// multicellular organismal development /// specification of segmental identity, head /// specification of segmental identity, antennal segment /// brain development /// periphe…	DNA binding /// sequence-specific DNA binding transcription factor activity /// sequence-specific DNA binding transcription factor activity /// RNA polymerase II distal enhancer sequence-specific DNA binding transcription factor activity /// protein binding /// transcription factor binding /// sequence-specific DNA binding	nucleus /// transcription factor complex
1632328_at	serp	Serpentine	carbohydrate metabolic process /// chitin metabolic process /// open tracheal system development /// regulation of tube length, open tracheal system	catalytic activity /// chitin deacetylase activity /// chitin binding /// hydrolase activity /// hydrolase activity, acting on carbon-nitrogen (but not peptide) bonds	extracellular region /// cytoplasm
1632359_at	Takl2	Tak1-like 2	protein phosphorylation	nucleotide binding /// protein kinase activity /// protein serine/threonine kinase activity /// ATP binding /// transferase activity /// transferase activity, transferring phosphorus-containing groups	---
1632575_at	CG34176	---	---	---	---
1632600_at	CG34232	---	---	---	---
1632637_at	hiw	highwire	transcription, DNA-dependent /// regulation of transcription, DNA-dependent /// autophagy /// adult walking behavior /// regulation of synaptic growth at neuromuscular junction /// protein ubiquitination /// BMP signaling pathway /// negative regulation of BMP signaling pathway /// locomotion /// negative regulation of synaptic growth at neuromuscular junction /// synapse organization	ubiquitin-protein ligase activity /// protein binding /// zinc ion binding /// ligase activity /// metal ion binding	nucleus /// plasma membrane /// cytoplasmic membrane-bounded vesicle
1632720_at	LysX	Lysozyme X	defense response /// metabolic process /// cell wall macromolecule catabolic process /// antimicrobial humoral response /// cytolysis /// defense response to bacterium	lysozyme activity /// catalytic activity /// hydrolase activity /// hydrolase activity, acting on glycosyl bonds	---
1632918_at	CG18746	---	---	---	---
1632932_a_at	mp	CG33171	cell adhesion /// motor axon guidance	structural molecule activity /// binding	collagen /// extracellular matrix
1633048_at	PO45	Prophenoloxidase 54	transport /// metabolic process /// melanin biosynthetic process /// oxidation-reduction process	monooxygenase activity /// monophenol monooxygenase activity /// oxygen transporter activity /// oxidoreductase activity /// metal ion binding	extracellular region
1633067_at	CG34376	CG13845	---	---	---
1633232_at	CG34325	---	---	zinc ion binding /// metal ion binding	---
1633329_at	yellow-h	yellow-h	---	---	---
1633401_s_at	Cyp12d1-d /// Cyp12d1-p	Cyp12d1-d /// Cyp12d1-p	oxidation-reduction process	monooxygenase activity /// iron ion binding /// electron carrier activity /// oxidoreductase activity /// oxidoreductase activity, acting on paired donors, with incorporation or reduction of molecular oxygen /// heme binding /// 1-alpha,25-dihydroxyvitamin D3 24-hydroxylase activity /// metal ion binding	mitochondrion /// membrane /// mitochondrial membrane
1633499_at	retinin	retinin	transport /// neurotransmitter transport	neurotransmitter:sodium symporter activity /// symporter activity	extracellular space /// membrane /// integral to membrane
1633534_s_at	mura	murashka	learning or memory /// olfactory learning	zinc ion binding /// metal ion binding	---
1633558_s_at	CG14997	---	oxidation-reduction process	oxidoreductase activity	---
1633631_at	CG9682	---	---	---	---
1633641_a_at	CG15611	---	regulation of Rho protein signal transduction	Rho guanyl-nucleotide exchange factor activity	intracellular
1633745_a_at	shot	kakapo	microtubule cytoskeleton organization /// microtubule-based process /// negative regulation of microtubule depolymerization /// cell cycle arrest /// axonogenesis /// sensory organ development /// open tracheal system development /// apposition of dorsal and ventral imaginal disc-derived wing surfaces /// muscle organ development /// axon midline choice point recognition /// muscle attachment ///…	actin binding /// calcium ion binding /// protein binding /// microtubule binding /// cytoskeletal protein binding /// zinc ion binding /// metal ion binding	astral microtubule /// cytoskeleton /// microtubule /// adherens junction /// muscle tendon junction /// growth cone /// fusome
1633772_at	CG32564	---	---	---	---
1633783_a_at	CG5921	---	---	---	---
1633788_s_at	CG15186	---	---	---	---
1633881_at	sqa	MLCK-like	protein phosphorylation /// actin filament organization /// regulation of cell shape /// phosphorylation /// positive regulation of TOR signaling cascade	nucleotide binding /// protein kinase activity /// protein serine/threonine kinase activity /// myosin light chain kinase activity /// ATP binding /// kinase activity /// transferase activity /// transferase activity, transferring phosphorus-containing groups	---
1633963_a_at	nAcRalpha-30D	Dalpha6	transport /// ion transport /// response to insecticide	receptor activity /// acetylcholine-activated cation-selective channel activity /// ion channel activity /// extracellular ligand-gated ion channel activity	plasma membrane /// acetylcholine-gated channel complex /// membrane /// integral to membrane /// cell junction /// synapse /// postsynaptic membrane
1634064_at	CG13311	---	metabolic process	structural molecule activity /// hydrolase activity /// phosphatase activity	---
1634084_at	CG4213	---	---	---	---
1634213_at	lft	lowfat	imaginal disc-derived wing morphogenesis	---	cytoplasm /// subapical complex
1634399_at	CG18367	---	---	---	---
1634409_at	CG31775 /// CG42586	---	---	---	---
1634464_at	RpS19b	Ribosomal protein S19b	translation	structural constituent of ribosome	intracellular /// ribosome /// cytosolic small ribosomal subunit /// ribonucleoprotein complex
1634573_a_at	grh	grainyhead	epithelial cell morphogenesis /// transcription, DNA-dependent /// regulation of transcription, DNA-dependent /// regulation of transcription from RNA polymerase II promoter /// plasma membrane organization /// nervous system development /// ganglion mother cell fate determination /// ventral cord development /// open tracheal system development /// tracheal outgrowth, open tracheal system /// pr…	DNA binding /// sequence-specific DNA binding transcription factor activity /// protein homodimerization activity /// sequence-specific DNA binding	nucleus
1634606_a_at	mmy	cabrio	embryonic epithelial tube formation /// cuticle chitin biosynthetic process /// dorsal closure /// axonal fasciculation /// central nervous system development /// open tracheal system development /// metabolic process /// chitin-based embryonic cuticle biosynthetic process /// extracellular matrix organization /// regulation of tube size, open tracheal system /// chitin-based cuticle development	UDP-N-acetylglucosamine diphosphorylase activity /// transferase activity /// nucleotidyltransferase activity	---
1634657_at	CG5011	---	---	---	---
1634701_at	CG3713	---	---	---	---
1634738_s_at	CG31751	constitutive transcript	---	transferase activity, transferring phosphorus-containing groups	---
1634739_a_at	Pfk	6-phosphofructokinase	glycolysis /// metabolic process /// phosphorylation	nucleotide binding /// catalytic activity /// 6-phosphofructokinase activity /// ATP binding /// kinase activity /// transferase activity	cytoplasm /// 6-phosphofructokinase complex
1634828_at	pgant8	polypeptide GalNAc transferase 8	protein glycosylation /// oligosaccharide biosynthetic process	polypeptide N-acetylgalactosaminyltransferase activity /// transferase activity /// transferase activity, transferring glycosyl groups /// carbohydrate binding	Golgi membrane /// Golgi apparatus /// Golgi stack /// membrane /// integral to membrane
1634842_a_at	CG11160	---	negative regulation of gene expression	histone deacetylase binding	nucleus /// cytoplasm
1634958_at	Spn42Dc	Serpin 42Dc	---	serine-type endopeptidase inhibitor activity	---
1634960_at	CCHa2	CCHamide-2	neuropeptide signaling pathway	neuropeptide hormone activity	extracellular space
1635046_at	CG18869	---	metabolic process	transferase activity /// transferase activity, transferring glycosyl groups /// transferase activity, transferring hexosyl groups	---
1635072_at	CG7214	---	positive regulation of NFAT protein import into nucleus	---	---
1635110_at	Cyp6a13	Cyp6a13	oxidation-reduction process	monooxygenase activity /// iron ion binding /// electron carrier activity /// oxidoreductase activity /// oxidoreductase activity, acting on paired donors, with incorporation or reduction of molecular oxygen /// heme binding /// metal ion binding	endoplasmic reticulum /// endoplasmic reticulum membrane /// microsome /// membrane
1635226_at	lox2	lysyl oxidase-like 2	cellular protein modification process /// cell adhesion /// oxidation-reduction process	protein-lysine 6-oxidase activity /// scavenger receptor activity /// copper ion binding /// oxidoreductase activity /// oxidoreductase activity, acting on the CH-NH2 group of donors, oxygen as acceptor	membrane
1635336_at	comm2	comm2	---	---	---
1635390_s_at	CG9331	---	metabolic process /// oxidation-reduction process	nucleotide binding /// oxidoreductase activity /// oxidoreductase activity, acting on the CH-OH group of donors, NAD or NADP as acceptor /// cofactor binding /// NAD binding	---
1635410_at	CG12766	---	oxidation-reduction process	alditol:NADP+ 1-oxidoreductase activity /// oxidoreductase activity	---
1635467_a_at	CG7381	---	---	---	---
1635502_at	CG8311	dolichol kinase	---	dolichol kinase activity /// transferase activity	membrane
1635593_at	Cyp6d2	Cyp6d2	oxidation-reduction process	monooxygenase activity /// iron ion binding /// electron carrier activity /// oxidoreductase activity /// oxidoreductase activity, acting on paired donors, with incorporation or reduction of molecular oxygen /// heme binding /// metal ion binding	endoplasmic reticulum /// endoplasmic reticulum membrane /// microsome /// membrane
1635636_at	to	Takeout	behavior /// mating behavior /// rhythmic behavior /// circadian rhythm /// feeding behavior /// male courtship behavior /// adult feeding behavior /// response to starvation /// behavioral response to starvation /// rhythmic process	---	extracellular region
1635678_at	Sesn	sestrin	mitochondrion degradation /// inter-male aggressive behavior /// cell cycle arrest /// multicellular organismal aging /// negative regulation of cell growth /// regulation of reactive oxygen species metabolic process	---	nucleus
1635730_at	CG30069	---	---	---	---
1635815_at	zetaTry	zetaTrypsin	proteolysis	catalytic activity /// serine-type endopeptidase activity /// peptidase activity /// serine-type peptidase activity /// hydrolase activity	extracellular region /// extracellular space
1635819_at	sty	Sprouty	compound eye morphogenesis /// morphogenesis of a branching structure /// transmembrane receptor protein tyrosine kinase signaling pathway /// epidermal growth factor receptor signaling pathway /// multicellular organismal development /// open tracheal system development /// tracheal outgrowth, open tracheal system /// secondary branching, open tracheal system /// terminal branching, open trachea…	---	intracellular /// plasma membrane /// membrane
1636059_at	CG9689	---	---	---	---
1636149_at	CG31705	---	---	---	---
1636183_at	CG32198	---	---	---	---
1636219_at	Ac13E	adenylyl cyclase	cAMP biosynthetic process /// cyclic nucleotide biosynthetic process /// intracellular signal transduction	nucleotide binding /// adenylate cyclase activity /// lyase activity /// phosphorus-oxygen lyase activity	intracellular /// integral to membrane
1636247_at	CG32354	---	---	endopeptidase inhibitor activity	extracellular region
1636383_at	CG13856	---	---	---	---
1636423_at	CG8012	---	---	---	---
1636570_at	mex1	midgut expression 1	multicellular organismal development /// midgut development /// embryo development /// electron transport chain	cytochrome-c oxidase activity /// copper ion binding /// electron carrier activity	integral to membrane
1636574_s_at	CG33056	---	---	---	---
1636591_at	skpB	skpB	ubiquitin-dependent protein catabolic process	protein binding	---
1636605_at	CG2816	---	---	serine-type endopeptidase inhibitor activity	---
1636674_at	CG11407	---	metabolic process	catalytic activity /// long-chain fatty acid transporter activity	---
1636694_at	CG10673	---	protein phosphorylation	protein kinase activity /// protein tyrosine kinase activity /// ATP binding /// transferase activity /// transferase activity, transferring phosphorus-containing groups	---
1636973_at	smp-30	Drosophila cold acclimation gene	---	---	---
1637097_at	CG7497	---	protein phosphorylation /// actin filament organization /// signal transduction /// G-protein coupled receptor signaling pathway /// regulation of cell shape	protein serine/threonine kinase activity /// signal transducer activity /// receptor activity /// G-protein coupled receptor activity /// transferase activity	integral to membrane
1637195_at	CG31321	---	transmembrane transport	---	integral to membrane
1637293_at	CG17707	---	---	transferase activity, transferring acyl groups other than amino-acyl groups	---
1637306_at	CG31720	---	cell surface receptor signaling pathway /// G-protein coupled receptor signaling pathway	receptor activity /// transmembrane signaling receptor activity /// G-protein coupled receptor activity	membrane /// integral to membrane
1637539_a_at	hbs	hibris	compound eye morphogenesis /// homophilic cell adhesion /// myoblast fusion /// regulation of striated muscle tissue development /// regulation of striated muscle tissue development /// Malpighian tubule stellate cell differentiation	---	plasma membrane /// membrane
1637701_at	Cpr49Ab	CG30042	---	structural constituent of chitin-based cuticle /// structural constituent of cuticle	---
1637772_at	MFS3	Major Facilitator Superfamily Transporter 3	transmembrane transport	high affinity inorganic phosphate:sodium symporter activity	integral to membrane
1637857_at	lectin-24A	Lectin24A	---	binding /// galactose binding /// carbohydrate binding	---
1637858_at	Cyp313b1	Cyp313b1	oxidation-reduction process	monooxygenase activity /// iron ion binding /// electron carrier activity /// oxidoreductase activity /// oxidoreductase activity, acting on paired donors, with incorporation or reduction of molecular oxygen /// heme binding /// metal ion binding	endoplasmic reticulum /// endoplasmic reticulum membrane /// microsome /// membrane
1637957_s_at	Rbp9	female sterile(2)Bridges	germarium-derived egg chamber formation /// establishment of blood-brain barrier	nucleotide binding /// nucleic acid binding /// RNA binding /// mRNA binding /// mRNA 3'-UTR binding	nucleus
1638054_at	CG13056	---	---	---	---
1638086_at	CG3746	---	---	---	---
1638383_at	CG8949	---	---	---	---
1638584_at	CG9988	---	metabolic process	catalytic activity	---
1638612_at	obst-E	CG11142	chitin metabolic process	chitin binding /// structural constituent of peritrophic membrane	extracellular region
1638768_at	Cpr11A	CG2560	---	structural constituent of chitin-based cuticle /// structural constituent of chitin-based larval cuticle /// structural constituent of cuticle	---
1638780_at	GluRIIE	Glutamate receptor IIE	transport /// ion transport /// ionotropic glutamate receptor signaling pathway	receptor activity /// ionotropic glutamate receptor activity /// transporter activity /// ion channel activity /// extracellular-glutamate-gated ion channel activity /// kainate selective glutamate receptor activity	plasma membrane /// membrane /// integral to membrane /// cell junction /// outer membrane-bounded periplasmic space /// synapse /// postsynaptic membrane
1638809_at	CG34284	---	---	---	---
1638896_at	Cpr62Bc	CG1919	---	structural constituent of chitin-based cuticle /// structural constituent of cuticle	---
1638903_at	CG5724	---	metabolic process	glucuronosyltransferase activity /// transferase activity /// transferase activity, transferring glycosyl groups /// transferase activity, transferring hexosyl groups	---
1638973_s_at	CG11149	---	---	N-acetyllactosaminide beta-1,3-N-acetylglucosaminyltransferase activity /// transferase activity /// transferase activity, transferring glycosyl groups	---
1639033_at	l(2)01289	Fusion2	cell redox homeostasis	protein disulfide isomerase activity /// isomerase activity	plasma membrane
1639069_at	Cyp12d1-d	Cyp12d1-d	oxidation-reduction process	monooxygenase activity /// iron ion binding /// electron carrier activity /// oxidoreductase activity /// oxidoreductase activity, acting on paired donors, with incorporation or reduction of molecular oxygen /// heme binding /// 1-alpha,25-dihydroxyvitamin D3 24-hydroxylase activity /// metal ion binding	mitochondrion /// membrane /// mitochondrial membrane
1639130_a_at	kkv	Chitin Synthase B	embryonic epithelial tube formation /// cuticle chitin biosynthetic process /// open tracheal system development /// Malpighian tubule morphogenesis /// chitin-based embryonic cuticle biosynthetic process /// regulation of tube diameter, open tracheal system /// regulation of tube length, open tracheal system	chitin synthase activity /// transferase activity /// transferase activity, transferring glycosyl groups /// transferase activity, transferring hexosyl groups	integral to membrane
1639223_a_at	sr	Stripe	regulation of transcription, DNA-dependent /// phagocytosis, engulfment /// germ-band shortening /// ectoderm development /// central nervous system development /// epithelial cell migration, open tracheal system /// muscle organ development /// somatic muscle development /// determination of muscle attachment site /// pigment metabolic process	nucleic acid binding /// zinc ion binding	intracellular /// nucleus
1639305_a_at	Khc-73	kinesin-73	microtubule-based movement /// regulation of synapse structure and activity /// establishment of spindle orientation	nucleotide binding /// microtubule motor activity /// ATP binding /// microtubule binding /// protein homodimerization activity	astral microtubule /// early endosome /// kinesin complex /// microtubule /// microtubule plus end
1639400_at	CG31207	---	---	---	---
1639418_at	Acp65Aa	Acp65Aa	---	structural constituent of chitin-based cuticle /// structural constituent of adult chitin-based cuticle /// structural constituent of cuticle	---
1639476_at	Vago	Vago	defense response to virus	---	---
1639636_at	Cht7	CG1869	carbohydrate metabolic process /// chitin metabolic process /// chitin catabolic process /// metabolic process	catalytic activity /// hydrolase activity, hydrolyzing O-glycosyl compounds /// chitinase activity /// chitin binding /// heparin binding /// hydrolase activity /// hydrolase activity, acting on glycosyl bonds /// cation binding	extracellular region
1639823_at	e	ebony	histamine metabolic process /// melanin biosynthetic process from tyrosine /// chitin-based cuticle tanning /// circadian rhythm /// metabolic process /// dopamine metabolic process /// pigment metabolic process /// amino acid adenylylation by nonribosomal peptide synthase /// locomotor rhythm /// negative regulation of melanin biosynthetic process /// developmental pigmentation /// cuticle pigme…	acyl carrier activity /// catalytic activity /// beta-alanyl-dopamine synthase activity /// cofactor binding	cytoplasm
1639979_at	CG8927	---	---	structural constituent of cuticle	---
1640065_at	GstE7	Glutathione S transferase E7	---	glutathione transferase activity /// transferase activity	---
1640301_a_at	Ndae1	Na[+]-driven anion exchanger 1	transport /// sodium ion transport /// anion transport /// chloride transport /// bicarbonate transport /// proton transport	transporter activity /// inorganic anion exchanger activity /// anion transmembrane transporter activity /// sodium:bicarbonate symporter activity /// bicarbonate transmembrane transporter activity /// anion:anion antiporter activity	plasma membrane /// membrane /// integral to membrane
1640479_at	CG9519	---	alcohol metabolic process /// oxidation-reduction process	choline dehydrogenase activity /// choline dehydrogenase activity /// oxidoreductase activity /// oxidoreductase activity, acting on CH-OH group of donors /// flavin adenine dinucleotide binding	---
1640500_at	CG13678	---	---	---	---
1640584_at	Cyp9f3Psi	Cyp9f3Psi	oxidation-reduction process	monooxygenase activity /// electron carrier activity /// oxidoreductase activity, acting on paired donors, with incorporation or reduction of molecular oxygen /// heme binding	---
1641191_s_at	Ugt36Bc	Ugt36Bc	metabolic process	glucuronosyltransferase activity /// transferase activity /// transferase activity, transferring glycosyl groups /// transferase activity, transferring hexosyl groups	---
1641234_at	Phae2	Phaedra 2	proteolysis	catalytic activity /// metalloendopeptidase activity /// serine-type endopeptidase activity /// hydrolase activity	---
1641324_at	LanA	Laminin	startle response /// inter-male aggressive behavior /// cell adhesion /// axon guidance /// central nervous system development /// peripheral nervous system development /// mesoderm development /// heart development /// organ morphogenesis /// tissue development /// female meiosis chromosome segregation /// regulation of cell adhesion /// regulation of cell migration /// locomotion involved in lo…	receptor binding	extracellular region /// proteinaceous extracellular matrix /// basement membrane /// basal lamina /// laminin-1 complex
1641327_at	CG9416	---	proteolysis	peptidase activity /// hydrolase activity	---
1641502_a_at	CG9391	---	dephosphorylation /// phosphatidylinositol phosphorylation	inositol monophosphate 1-phosphatase activity /// hydrolase activity /// inositol monophosphate 3-phosphatase activity /// inositol monophosphate 4-phosphatase activity /// inositol monophosphate phosphatase activity	---
1641664_at	CG10170	---	metabolic process	2-hydroxyacylsphingosine 1-beta-galactosyltransferase activity /// transferase activity /// transferase activity, transferring glycosyl groups /// transferase activity, transferring hexosyl groups	---
1641688_at	CG18136	---	negative regulation of gene expression	zinc ion binding /// histone deacetylase binding /// metal ion binding	---
