# Supplementary material for: Intrapopulation Genome Size Variation in D. melanogaster Reflects Life History Variation and Plasticity
Source: PLoS Genet. 2014 Jul 24;10(7):e1004522. doi: 10.1371/journal.pgen.1004522 (PMC4109859; doi:10.1371/journal.pgen.1004522)
Supplement: Table S5 — Genes down-regulated in strains with small genomes. (XLSX) [file pgen.1004522.s008.xlsx]

## Sheet: DownSmallGeneList
Table S5: Genes down regulated in strains with small genomes.
Probe Set ID	Gene Symbol	Gene Title	GO Biological Process Term	GO Molecular Function Term	GO Cellular Component Term
1623138_at	pds5	CG17509	chromosome segregation /// sister chromatid cohesion /// karyosome formation	binding	nucleus /// polytene chromosome /// cohesin complex
1623179_at	Spindly	Spindly	mitotic cell cycle spindle assembly checkpoint /// regulation of mitotic metaphase/anaphase transition /// protein localization to kinetochore	protein phosphatase 1 binding /// microtubule plus-end binding	kinetochore /// kinetochore /// microtubule
1623403_s_at	CkIalpha	Casein kinase Ialpha	cell morphogenesis /// inter-male aggressive behavior /// DNA repair /// protein phosphorylation /// protein phosphorylation /// protein phosphorylation /// phagocytosis, engulfment /// smoothened signaling pathway /// Wnt receptor signaling pathway /// Wnt receptor signaling pathway /// phosphorylation /// neurogenesis /// regulation of Wnt receptor signaling pathway /// regulation of proteolysi…	nucleotide binding /// protein kinase activity /// protein kinase activity /// protein serine/threonine kinase activity /// protein serine/threonine kinase activity /// protein serine/threonine kinase activity /// protein binding /// ATP binding /// kinase activity /// transferase activity /// transferase activity, transferring phosphorus-containing groups	nucleus /// nucleus /// cytoplasm /// cytoplasm /// cytoplasm
1623493_at	CG12717	---	proteolysis	cysteine-type peptidase activity /// hydrolase activity	---
1623853_at	betaggt-I	type I Geranylgeranyl Transferase	Ras protein signal transduction /// metabolic process /// neurogenesis /// embryonic heart tube development	catalytic activity /// protein geranylgeranyltransferase activity /// CAAX-protein geranylgeranyltransferase activity /// CAAX-protein geranylgeranyltransferase activity /// transferase activity	---
1624189_at	CG12236	---	---	nucleic acid binding /// zinc ion binding /// metal ion binding	intracellular /// nucleus
1624555_at	Ets97D	tiny	regulation of transcription, DNA-dependent /// regulation of transcription, DNA-dependent /// regulation of transcription from RNA polymerase II promoter /// regulation of mitochondrion organization /// pole plasm oskar mRNA localization	DNA binding /// DNA binding /// DNA binding /// sequence-specific DNA binding transcription factor activity /// sequence-specific DNA binding	nucleus /// nucleus /// nucleus
1624732_at	GstE5	Glutathione S transferase E5	---	glutathione transferase activity /// glutathione transferase activity /// transferase activity	---
1624905_at	ste24a	CG9000	proteolysis	metalloendopeptidase activity /// metalloendopeptidase activity /// peptidase activity /// hydrolase activity	membrane
1625295_at	ksr	Kinase suppressor of Ras	protein phosphorylation /// protein phosphorylation /// signal transduction /// Ras protein signal transduction /// tracheal outgrowth, open tracheal system /// imaginal disc-derived wing morphogenesis /// torso signaling pathway /// anterior/posterior axis specification, embryo /// phosphorylation /// intracellular signal transduction	nucleotide binding /// protein kinase activity /// protein kinase activity /// protein kinase activity /// protein serine/threonine kinase activity /// protein serine/threonine kinase activity /// protein serine/threonine kinase activity /// protein tyrosine kinase activity /// ATP binding /// kinase activity /// transferase activity /// transferase activity, transferring phosphorus-containing gr…	intracellular
1625494_at	CG4282	---	---	nucleic acid binding /// DNA binding /// zinc ion binding	intracellular /// nucleus
1625599_at	rumi	rumi	protein glycosylation /// Golgi organization /// Notch signaling pathway /// Notch signaling pathway /// regulation of Notch signaling pathway /// protein glycosylation in endoplasmic reticulum /// protein glycosylation in endoplasmic reticulum /// negative regulation of Notch signaling pathway	glycogenin glucosyltransferase activity /// transferase activity /// transferase activity, transferring glycosyl groups /// glucosyltransferase activity	endoplasmic reticulum /// endoplasmic reticulum lumen /// endoplasmic reticulum lumen
1625656_s_at	Vps35	CG5625	endocytosis /// vesicle-mediated transport	protein binding	endosome
1626123_at	CG34348	CG11757	metabolic process	transferase activity /// transferase activity, transferring acyl groups	---
1626125_at	gammaTub23C	gamma-tubulin	GTP catabolic process /// microtubule-based process /// microtubule-based process /// microtubule-based process /// microtubule nucleation /// microtubule nucleation /// mitotic spindle organization /// mitosis /// centriole-centriole cohesion /// protein polymerization /// centrosome organization /// centrosome duplication /// mitotic sister chromatid separation /// regulation of cell cycle	nucleotide binding /// GTPase activity /// structural constituent of cytoskeleton /// GTP binding /// GTP binding /// guanyl nucleotide binding /// microtubule minus-end binding	gamma-tubulin complex /// gamma-tubulin large complex /// cytoplasm /// microtubule organizing center /// microtubule organizing center /// microtubule organizing center /// cytoskeleton /// microtubule /// microtubule /// gamma-tubulin ring complex /// gamma-tubulin small complex /// gamma-tubulin small complex /// protein complex /// tubulin complex
1626316_at	CG34348	CG11757	metabolic process	transferase activity /// transferase activity, transferring acyl groups	---
1626368_at	lace	Serine palmitoyltransferase subunit II	imaginal disc development /// metabolic process /// biosynthetic process /// sphingolipid biosynthetic process	catalytic activity /// serine C-palmitoyltransferase activity /// serine C-palmitoyltransferase activity /// serine C-palmitoyltransferase activity /// serine C-palmitoyltransferase activity /// transferase activity /// transferase activity, transferring acyl groups /// transferase activity, transferring nitrogenous groups /// pyridoxal phosphate binding	plasma membrane
1626550_at	CG34449	---	---	zinc ion binding /// metal ion binding	---
1626580_at	aft	adrift	open tracheal system development /// open tracheal system development /// open tracheal system development /// tracheal outgrowth, open tracheal system /// cell migration /// methylation	nucleic acid binding /// methyltransferase activity /// transferase activity	nucleus /// nucleus /// nucleus /// nucleus /// membrane /// integral to membrane
1626590_a_at	MCPH1	Microcephalin	mitosis /// pole cell formation /// embryo development /// mushroom body development	---	nucleus
1626615_at	CG31156	---	nucleobase-containing compound metabolic process	RNA binding /// hydrolase activity /// hydrolase activity, acting on ester bonds	---
1626638_at	escl	esc-like	metabolic process /// histone methylation /// histone H3-K27 methylation	protein binding /// histone methyltransferase activity	ESC/E(Z) complex
1626801_at	CG10638	---	cellular aldehyde metabolic process /// oxidation-reduction process	alditol:NADP+ 1-oxidoreductase activity /// alditol:NADP+ 1-oxidoreductase activity /// oxidoreductase activity	---
1627122_at	CG32767	---	---	nucleic acid binding /// nucleic acid binding /// protein binding /// zinc ion binding	intracellular
1627247_at	Oseg1	Oseg1	nonmotile primary cilium assembly /// cilium assembly /// cilium assembly	---	---
1627250_at	Msp-300	Muscle-specific protein-300	transcription from RNA polymerase II promoter /// cytoskeleton organization /// actin filament organization /// cytoplasmic transport, nurse cell to oocyte /// mesoderm development /// skeletal muscle tissue development /// female germline ring canal stabilization /// cell migration /// regulation of Rab GTPase activity /// positive regulation of Rab GTPase activity /// regulation of Rho protein …	double-stranded RNA binding /// actin binding /// actin binding /// actin binding /// actin binding /// Rho guanyl-nucleotide exchange factor activity /// Rab GTPase activator activity /// cytoskeletal protein binding	intracellular /// nuclear envelope /// cytoplasm /// integrin complex /// actin cytoskeleton /// integral to membrane /// Z disc
1627431_at	CG8155	---	regulation of Rab GTPase activity /// positive regulation of Rab GTPase activity	Rab GTPase activator activity	intracellular
1627576_at	CG8247	---	cellularization	---	cytoplasm /// membrane
1627786_s_at	CG17159 /// CG17162	---	---	---	---
1627803_at	CG11875	---	---	---	---
1627843_at	CG12253	PIF-like gene 1	---	---	---
1628224_a_at	E23	Early gene at 23	ATP catabolic process /// regulation of circadian rhythm	nucleotide binding /// transporter activity /// ATP binding /// hydrolase activity /// ATPase activity /// nucleoside-triphosphatase activity /// ATPase activity, coupled to transmembrane movement of substances /// ATPase activity, coupled to transmembrane movement of substances	membrane /// ATP-binding cassette (ABC) transporter complex
1628322_at	dah	Apodystrophin	cytokinesis, actomyosin contractile ring assembly /// cellularization	zinc ion binding	extrinsic to membrane
1628424_at	CG5913	---	---	---	---
1628435_at	sqd	squid	nuclear-transcribed mRNA catabolic process, nonsense-mediated decay /// regulation of alternative nuclear mRNA splicing, via spliceosome /// nuclear mRNA splicing, via spliceosome /// RNA export from nucleus /// mRNA export from nucleus /// germarium-derived egg chamber formation /// ovarian follicle cell migration /// oocyte anterior/posterior axis specification /// dorsal/ventral axis specifica…	nucleotide binding /// nucleic acid binding /// RNA binding /// mRNA binding /// mRNA binding /// mRNA 3'-UTR binding	chromatin /// nucleus /// nucleus /// nucleus /// nucleus /// polytene chromosome puff /// nucleolus /// cytoplasm /// cytoplasm /// ribonucleoprotein complex /// ribonucleoprotein complex /// ribonucleoprotein complex /// omega speckle /// precatalytic spliceosome /// catalytic step 2 spliceosome
1629246_at	CG12219	---	---	nucleic acid binding /// zinc ion binding	intracellular /// nucleus
1629382_at	fal	falten	gastrulation /// metabolic process	catalytic activity /// GTPase activity /// phosphoric diester hydrolase activity /// metal ion binding	---
1629762_at	cal1	chromosome alignment defect 1	mitotic cell cycle /// mitotic spindle organization /// protein localization to kinetochore /// protein localization to chromosome, centromeric region	protein binding, bridging	chromosome, centromeric region /// kinetochore /// nucleolus
1630123_at	CG42797	---	cellular protein modification process /// protein ubiquitination	ubiquitin-protein ligase activity /// ubiquitin-protein ligase activity /// ligase activity /// acid-amino acid ligase activity	intracellular
1630269_s_at	skd	blind spot	transcription, DNA-dependent /// regulation of transcription, DNA-dependent /// regulation of transcription from RNA polymerase II promoter /// regulation of transcription from RNA polymerase II promoter /// transcription from RNA polymerase II promoter /// transcription initiation from RNA polymerase II promoter /// multicellular organismal development /// embryo development /// chaeta developme…	RNA polymerase II transcription cofactor activity /// RNA polymerase II transcription cofactor activity /// RNA polymerase II transcription cofactor activity /// RNA polymerase II transcription cofactor activity /// serine-type endopeptidase activity /// protein binding /// hydrolase activity	nucleus /// nucleus /// mediator complex /// mediator complex /// mediator complex /// mediator complex /// mediator complex
1630995_at	chif	chiffon	DNA replication /// regulation of DNA replication /// multicellular organismal development /// chorion-containing eggshell formation /// eggshell chorion assembly /// eggshell chorion gene amplification	nucleic acid binding /// DNA binding /// zinc ion binding /// metal ion binding	---
1631131_a_at	CG2990	---	ATP catabolic process /// DNA replication	single-stranded DNA specific endodeoxyribonuclease activity /// DNA binding /// ATP-dependent DNA helicase activity /// ATP-dependent DNA helicase activity /// ATP binding /// hydrolase activity /// ATPase activity	---
1631231_at	fz	frizzled	establishment of planar polarity /// establishment of planar polarity /// establishment of imaginal disc-derived wing hair orientation /// establishment of imaginal disc-derived wing hair orientation /// establishment of imaginal disc-derived wing hair orientation /// morphogenesis of a polarized epithelium /// compound eye morphogenesis /// homophilic cell adhesion /// establishment or maintenan…	signal transducer activity /// receptor activity /// transmembrane signaling receptor activity /// transmembrane signaling receptor activity /// G-protein coupled receptor activity /// protein binding /// Wnt-protein binding /// Wnt-activated receptor activity /// Wnt-activated receptor activity	endosome /// plasma membrane /// plasma membrane /// plasma membrane /// integral to plasma membrane /// cell cortex /// membrane /// integral to membrane /// integral to membrane /// integral to membrane /// integral to membrane
1631388_at	Rep	rab escort protein	intracellular protein transport /// cell cycle /// neurotransmitter secretion /// vesicle-mediated transport /// protein geranylgeranylation /// positive regulation of GTPase activity	Rab geranylgeranyltransferase activity /// GTPase activator activity /// Rab GTPase binding /// Rab GTPase binding	spindle pole /// spindle pole /// cytoplasm /// cytoplasm /// aster /// cytoskeleton /// Rab-protein geranylgeranyltransferase complex /// synaptic vesicle /// membrane /// perinuclear region of cytoplasm /// perinuclear region of cytoplasm
1631407_a_at	Apc7	Anaphase Promoting Complex 7	mitosis	binding	---
1631688_at	mal	bronzy	ommochrome biosynthetic process /// Mo-molybdopterin cofactor biosynthetic process /// Mo-molybdopterin cofactor biosynthetic process /// metabolic process /// molybdopterin cofactor metabolic process /// molybdopterin cofactor metabolic process	catalytic activity /// Mo-molybdopterin cofactor sulfurase activity /// Mo-molybdopterin cofactor sulfurase activity /// Mo-molybdopterin cofactor sulfurase activity /// transferase activity /// molybdenum ion binding /// pyridoxal phosphate binding	---
1631693_at	CG9616	---	---	---	---
1632049_at	CG13126	---	translation /// methylation	copper ion binding /// methyltransferase activity /// transferase activity	---
1632404_at	rtet	tetracycline resistance	transport /// oogenesis /// transmembrane transport	transporter activity /// sugar transmembrane transporter activity	membrane /// integral to membrane
1632421_at	CG9531	---	protein methylation /// methylation /// oxidation-reduction process	nucleic acid binding /// oxygen-dependent protoporphyrinogen oxidase activity /// oxygen-dependent protoporphyrinogen oxidase activity /// methyltransferase activity /// protein methyltransferase activity /// oxidoreductase activity /// transferase activity	---
1632471_at	CG12155	---	---	---	---
1632704_at	Pex13	peroxin 13	peroxisome organization /// protein import into peroxisome matrix, docking /// spermatocyte division	---	peroxisome /// peroxisomal membrane /// integral to membrane
1632784_at	cnk	connector enhancer of KSR	compound eye photoreceptor cell differentiation /// signal transduction /// Ras protein signal transduction /// tracheal outgrowth, open tracheal system /// imaginal disc-derived wing morphogenesis /// torso signaling pathway /// anterior/posterior axis specification, embryo	protein binding /// phospholipid binding /// enzyme binding	cytoplasm /// plasma membrane /// cell-cell adherens junction /// apical part of cell
1633171_at	CG13690	---	RNA metabolic process /// nucleic acid phosphodiester bond hydrolysis	nucleic acid binding /// RNA binding /// nuclease activity /// endonuclease activity /// ribonuclease H activity /// ribonuclease H activity /// ribonuclease H activity /// hydrolase activity /// metal ion binding	---
1633254_at	CG7787	---	transport /// small GTPase mediated signal transduction /// protein transport /// vesicle-mediated transport	guanyl-nucleotide exchange factor activity /// guanyl-nucleotide exchange factor activity /// zinc ion binding /// metal ion binding	---
1633470_at	RN-tre	tre oncogene-related protein	regulation of Rab GTPase activity /// positive regulation of Rab GTPase activity	Rab GTPase activator activity	intracellular
1633766_at	Taspase1	CG5241	protein processing /// protein processing	asparaginase activity /// asparaginase activity /// endopeptidase activity /// threonine-type endopeptidase activity /// hydrolase activity	---
1633847_at	CG11284	---	---	carbonate dehydratase activity /// carbonate dehydratase activity /// lyase activity	---
1633850_at	Mis12	CG18156	mitotic anaphase /// mitotic spindle organization /// chromosome segregation /// mitotic metaphase plate congression /// neurogenesis	---	chromosome, centromeric region /// kinetochore /// Ndc80 complex
1634398_a_at	Dl	Delta	cell fate specification /// establishment of planar polarity /// actin filament organization /// cell communication /// cell adhesion /// Notch signaling pathway /// Notch signaling pathway /// Notch signaling pathway /// Notch signaling pathway /// Notch signaling pathway /// multicellular organismal development /// border follicle cell migration /// oocyte anterior/posterior axis specification …	receptor binding /// Notch binding /// Notch binding /// Notch binding /// Notch binding /// calcium ion binding /// protein binding	plasma membrane /// adherens junction /// cell surface /// membrane /// integral to membrane /// integral to membrane /// integral to membrane /// endocytic vesicle /// cytoplasmic vesicle /// subapical complex
1634504_a_at	sol	small optic lobe	proteolysis /// proteolysis /// multicellular organismal development /// nervous system development /// visual perception /// visual behavior /// response to stimulus	calcium-dependent cysteine-type endopeptidase activity /// calcium-dependent cysteine-type endopeptidase activity /// peptidase activity /// cysteine-type peptidase activity /// zinc ion binding /// hydrolase activity /// metal ion binding	intracellular /// intracellular /// cytoplasm
1634733_at	CG3831	---	---	---	---
1635299_at	Rev1	Rev1	DNA repair /// DNA repair /// translesion synthesis	magnesium ion binding /// damaged DNA binding /// DNA-directed DNA polymerase activity /// protein binding /// transferase activity /// nucleotidyltransferase activity /// deoxycytidyl transferase activity /// deoxycytidyl transferase activity	intracellular
1635310_s_at	CG31688	---	cell cycle /// regulation of mitotic metaphase/anaphase transition	---	anaphase-promoting complex
1635587_s_at	CG4050	---	---	binding /// protein N-acetylglucosaminyltransferase activity /// transferase activity /// transferase activity, transferring glycosyl groups	membrane /// integral to membrane /// protein N-acetylglucosaminyltransferase complex
1636034_at	dom	domino	regulation of alternative nuclear mRNA splicing, via spliceosome /// instar larval or pupal development /// ATP catabolic process /// chromatin organization /// transcription, DNA-dependent /// regulation of transcription, DNA-dependent /// cell cycle /// multicellular organismal development /// cell proliferation /// negative regulation of gene expression /// gene silencing /// chromatin modific…	nucleotide binding /// nucleic acid binding /// DNA binding /// helicase activity /// helicase activity /// histone acetyltransferase activity /// protein binding /// ATP binding /// DNA-dependent ATPase activity /// hydrolase activity /// ATPase activity	histone acetyltransferase complex /// nucleus /// nucleus /// nucleus /// chromatin remodeling complex /// NuA4 histone acetyltransferase complex
1636371_at	CG2941	---	---	---	---
1636388_at	CG14220	---	---	---	Sin3-type complex
1636412_at	Mical	mical	axon guidance /// axon guidance /// neuron remodeling /// neuron remodeling /// actin filament depolymerization /// actin modification /// sarcomere organization /// dendrite morphogenesis /// dendrite morphogenesis /// oxidation-reduction process /// oxidation-reduction process	actin binding /// actin binding /// actin binding /// monooxygenase activity /// zinc ion binding /// electron carrier activity /// oxidoreductase activity /// oxidoreductase activity, acting on paired donors, with incorporation or reduction of molecular oxygen, NADH or NADPH as one donor, and incorporation of one atom of oxygen /// oxidoreductase activity, acting on paired donors, with incorpora…	cytoplasm /// cytosol /// plasma membrane /// terminal button
1636674_at	CG11407	---	metabolic process	catalytic activity /// long-chain fatty acid transporter activity	---
1637763_a_at	CG8298	---	carbohydrate metabolic process /// glycerol-3-phosphate metabolic process /// phosphorylation	glycerol kinase activity /// glycerol kinase activity /// kinase activity /// transferase activity /// phosphotransferase activity, alcohol group as acceptor	---
1637785_at	L	Lobe	Notch signaling pathway /// negative regulation of Wnt receptor signaling pathway /// eye-antennal disc development /// negative regulation of programmed cell death /// regulation of imaginal disc growth /// negative regulation of JNK cascade /// compound eye development	---	---
1638047_at	cnir	cornichon related	vesicle-mediated transport /// intracellular signal transduction	---	intracellular /// membrane
1638447_s_at	CG11141	---	---	---	---
1638779_at	tef	teflon	cell cycle /// chromosome segregation /// male meiosis chromosome segregation /// meiosis /// synapsis /// male meiosis I /// male meiosis chromosome separation	zinc ion binding /// metal ion binding	intracellular /// nucleus /// chromosome /// autosome
1638875_at	EDTP	Egg-derived tyrosine phosphatase	protein dephosphorylation /// dephosphorylation /// peptidyl-tyrosine dephosphorylation	protein tyrosine phosphatase activity /// protein tyrosine phosphatase activity /// hydrolase activity /// phosphatase activity	---
1638929_at	CG8920	---	---	---	---
1639207_at	Ssu72	Ssu72 ortholog	mRNA processing /// dephosphorylation of RNA polymerase II C-terminal domain	phosphoprotein phosphatase activity /// CTD phosphatase activity /// hydrolase activity /// phosphatase activity	nucleus
1639268_at	CG13324	///	---	---	---
1639587_s_at	CG7458	---	transport /// transmembrane transport	transporter activity /// secondary active organic cation transmembrane transporter activity /// transmembrane transporter activity	membrane /// integral to membrane
1640669_at	CG17163	---	---	---	---
1640838_s_at	Akap200	A kinase anchor protein 200	protein localization /// type I hypersensitivity /// phosphorylation /// salivary gland cell autophagic cell death /// negative regulation of Ras protein signal transduction /// autophagic cell death /// behavioral response to ethanol	kinase activity /// protein kinase A binding /// protein kinase A binding	lipid particle
1640904_at	thoc6	thoc6	mRNA export from nucleus /// cell proliferation /// response to heat	---	THO complex
1641235_at	CG14102	---	---	---	---
1641268_at	CG13313	---	---	---	---
1641293_at	Ire1	Ire	mRNA processing /// mRNA catabolic process /// protein phosphorylation /// protein phosphorylation /// response to unfolded protein /// Golgi organization /// endoplasmic reticulum unfolded protein response /// endoplasmic reticulum unfolded protein response /// response to endoplasmic reticulum stress /// regulation of RNA splicing /// HAC1-type intron splice site recognition and cleavage	endoribonuclease activity /// endoribonuclease activity /// endoribonuclease activity /// protein kinase activity /// protein kinase activity /// protein serine/threonine kinase activity /// protein serine/threonine kinase activity /// ATP binding /// transferase activity /// transferase activity, transferring phosphorus-containing groups /// hydrolase activity /// endoribonuclease activity, prod…	endoplasmic reticulum /// membrane
1641317_at	squ	Squash	gene silencing by RNA /// dorsal appendage formation /// oogenesis /// oogenesis	---	P granule
1641369_at	CG33217 /// CG41454	---	---	---	---
1641532_at	TH1	TH1	transcription, DNA-dependent /// regulation of transcription, DNA-dependent /// negative regulation of transcription from RNA polymerase II promoter during mitosis /// neurogenesis /// negative regulation of transcription elongation from RNA polymerase II promoter /// negative regulation of transcription, DNA-dependent	RNA binding /// mRNA binding	nucleus /// nucleus /// chromosome /// polytene chromosome puff /// polytene chromosome interband /// transcription elongation factor complex /// transcriptional repressor complex /// NELF complex
1641579_at	mRpS26	mitochondrial ribosomal protein S26	translation	structural constituent of ribosome	mitochondrion /// mitochondrial small ribosomal subunit /// ribosome /// ribonucleoprotein complex
