# Supplementary material for: Intrapopulation Genome Size Variation in D. melanogaster Reflects Life History Variation and Plasticity
Source: PLoS Genet. 2014 Jul 24;10(7):e1004522. doi: 10.1371/journal.pgen.1004522 (PMC4109859; doi:10.1371/journal.pgen.1004522)
Supplement: Table S6 — Genes down-regulated in strains with large genomes. (XLSX) [file pgen.1004522.s009.xlsx]

## Sheet: DownLargeGeneList
Table S6: Genes down regulated in strains with large genomes.
Probe Set ID	Gene Symbol	Gene Title	GO Biological Process Term	GO Molecular Function Term	GO Cellular Component Term
1622898_a_at	mRpS10	mitochondrial ribosomal protein S10	translation	structural constituent of ribosome	intracellular /// mitochondrion /// mitochondrial ribosome /// mitochondrial small ribosomal subunit /// ribosome /// ribonucleoprotein complex
1623335_a_at	CG5044	---	metabolic process	catalytic activity /// 3-hydroxyisobutyryl-CoA hydrolase activity /// hydrolase activity	---
1623770_at	CG1673	---	metabolic process /// cellular amino acid biosynthetic process /// branched chain family amino acid metabolic process /// branched chain family amino acid biosynthetic process	catalytic activity /// branched-chain-amino-acid transaminase activity /// transaminase activity /// transferase activity /// L-leucine transaminase activity /// L-valine transaminase activity /// L-isoleucine transaminase activity	cytoplasm /// mitochondrion
1623826_at	CHIP	CHIP	protein polyubiquitination /// protein ubiquitination /// ubiquitin-dependent SMAD protein catabolic process /// positive regulation of protein ubiquitination /// regulation of glucocorticoid metabolic process /// positive regulation of proteasomal ubiquitin-dependent protein catabolic process /// proteasomal ubiquitin-dependent protein catabolic process	ubiquitin-protein ligase activity /// ligase activity /// Hsp70 protein binding /// TPR domain binding /// SMAD binding /// Hsp90 protein binding	ubiquitin ligase complex /// cytoplasm /// Z disc
1624061_at	Vm32E	Vitelline membrane 32E	vitelline membrane formation involved in chorion-containing eggshell formation	structural constituent of vitelline membrane	extracellular region /// extracellular space
1624100_at	CG1529	---	---	nucleic acid binding /// zinc ion binding	intracellular /// nucleus
1624560_at	ergic53	ergic-53	---	mannose binding	membrane
1624810_at	Muc4B	Mucin 4B	---	---	---
1624836_at	CG13795	///	transport /// neurotransmitter transport	neurotransmitter transporter activity /// neurotransmitter:sodium symporter activity /// symporter activity	membrane /// integral to membrane
1625211_s_at	inc	insomniac	ion transport /// potassium ion transport /// sleep /// protein homooligomerization	ion channel activity /// voltage-gated potassium channel activity /// protein binding	voltage-gated potassium channel complex
1625731_at	CG13114	---	---	---	---
1625801_s_at	skpA	skpA	ubiquitin-dependent protein catabolic process /// mitosis /// mitotic cell cycle G2/M transition DNA damage checkpoint /// regulation of centrosome duplication /// neurogenesis /// chromosome condensation /// regulation of protein stability /// DNA endoreduplication /// positive regulation of mitotic cell cycle /// centrosome duplication	protein binding	centrosome /// spindle /// microtubule associated complex /// SCF ubiquitin ligase complex
1626103_at	Cp38	Shell-38	eggshell chorion assembly	structural constituent of chorion	---
1626278_at	CG6180	---	---	phosphatidylethanolamine binding	---
1626400_at	CG30049	---	proteolysis	peptidase activity /// hydrolase activity	---
1626981_s_at	PI31	---	response to DNA damage stimulus /// male meiosis /// male gonad development /// positive regulation of proteasomal ubiquitin-dependent protein catabolic process /// positive regulation of proteasomal ubiquitin-dependent protein catabolic process	protein binding	proteasome complex /// sperm individualization complex
1627245_s_at	CG5746	---	---	---	---
1627323_at	CG8388	---	---	nucleic acid binding /// DNA binding /// zinc ion binding	intracellular /// nucleus
1627551_s_at	AttA /// AttB	attacin /// attacin	defense response /// humoral immune response /// antibacterial humoral response /// defense response to bacterium /// innate immune response /// defense response to Gram-negative bacterium /// defense response to Gram-positive bacterium	---	extracellular region /// extracellular space
1627603_at	mod(mdg4) /// pre-mod(mdg4)-AD /// pre-mod(mdg4)-AE /// pre-mod(mdg4)-W	Modifier67.2 /// /// ///	regulation of chromatin assembly or disassembly /// chromatin organization /// transcription, DNA-dependent /// regulation of transcription, DNA-dependent /// translation /// apoptotic process /// induction of apoptosis /// nucleus organization /// male meiosis chromosome segregation /// male meiosis I /// germ cell migration /// chromatin modification /// regulation of apoptotic process /// ooge…	chromatin binding /// structural constituent of ribosome /// protein binding /// phosphatidate phosphatase activity /// metal ion binding	chromatin /// condensed nuclear chromosome /// intracellular /// nucleus /// chromosome /// polytene chromosome /// nucleolus /// ribosome /// plasma membrane
1628429_at	Sec61gamma	Sec61gamma	protein targeting /// SRP-dependent cotranslational protein targeting to membrane, translocation /// transport /// intracellular protein transport /// negative regulation of autophagy /// protein transport	protein transporter activity /// P-P-bond-hydrolysis-driven protein transmembrane transporter activity	endoplasmic reticulum /// Sec61 translocon complex /// endoplasmic reticulum membrane /// membrane /// integral to membrane /// integral to endoplasmic reticulum membrane
1628626_at	CG32537	---	---	---	---
1628721_at	CG9864	---	transmembrane transport	high affinity inorganic phosphate:sodium symporter activity	integral to membrane
1628820_at	CG32521	---	---	---	---
1629180_at	O-fut2	O-fucosyltransferase 2	carbohydrate metabolic process /// fucose metabolic process /// regulation of transcription, DNA-dependent /// protein glycosylation /// embryo development /// O-glycan processing /// protein O-linked fucosylation	fucosyltransferase activity /// transferase activity /// transferase activity, transferring glycosyl groups /// peptide-O-fucosyltransferase activity	endoplasmic reticulum
1629308_at	CG17192	---	lipid metabolic process	catalytic activity /// triglyceride lipase activity /// phosphatidylcholine 1-acylhydrolase activity /// hydrolase activity /// retinyl-palmitate esterase activity /// phosphatidylserine 1-acylhydrolase activity /// 1-acyl-2-lysophosphatidylserine acylhydrolase activity	extracellular region
1629380_at	Cp16	Chorion protein 16	multicellular organismal development /// eggshell chorion assembly	structural constituent of chorion	extracellular region /// chorion
1629517_at	CG5118	---	---	---	---
1629648_s_at	spri	Sprint	endocytosis /// signal transduction /// multicellular organismal development /// border follicle cell migration /// positive regulation of GTPase activity	GTPase activator activity /// Ras GTPase binding	---
1629759_at	CG18815	Acyl-protein Thioesterase 1	---	hydrolase activity	cytoplasm
1630236_s_at	CG15093	3-hydroxyisobutyrate dehydrogenase	pentose-phosphate shunt /// cellular amino acid metabolic process /// valine metabolic process /// oxidation-reduction process	nucleotide binding /// phosphogluconate dehydrogenase (decarboxylating) activity /// 3-hydroxyisobutyrate dehydrogenase activity /// oxidoreductase activity /// oxidoreductase activity, acting on the CH-OH group of donors, NAD or NADP as acceptor /// coenzyme binding /// NAD binding	mitochondrion /// lipid particle
1630377_at	CG31928	---	proteolysis	aspartic-type endopeptidase activity /// hydrolase activity	chorion
1630414_at	CG13603	---	---	---	---
1630438_at	CG32409	---	ribosome biogenesis	---	nucleus
1630561_at	CG13641	---	---	---	---
1630753_at	ric8a	ric8a	establishment or maintenance of cell polarity /// multicellular organismal development /// gastrulation /// asymmetric protein localization /// asymmetric cell division /// gastrulation involving germ band extension /// establishment of mitotic spindle localization /// protein stabilization /// neuroblast division /// asymmetric neuroblast division	G-protein alpha-subunit binding /// guanyl-nucleotide exchange factor activity	cytoplasm /// cytosol /// cell cortex
1630858_s_at	CG7816	---	transport /// metal ion transport /// transmembrane transport	metal ion transmembrane transporter activity	membrane /// integral to membrane
1631546_at	CG3501	---	---	---	microtubule associated complex
1631556_at	Cp18	Shell-18	multicellular organismal development /// eggshell chorion assembly	structural constituent of chorion	extracellular region /// chorion
1632262_at	CG6833	---	---	nucleic acid binding /// exonuclease activity	intracellular
1632453_at	eloF	CG16905	courtship behavior /// pheromone metabolic process	fatty acid elongase activity	integral to membrane
1632499_at	Mur2B	Mucin related 2B	chitin metabolic process	chitin binding	extracellular region /// chorion
1632847_at	CG13484	---	---	---	---
1633099_at	CG3876	---	GPI anchor biosynthetic process /// protein transport	protein transporter activity	Golgi membrane /// endoplasmic reticulum /// endoplasmic reticulum membrane /// Golgi apparatus /// membrane /// integral to membrane
1633135_s_at	CR18854	1D-myo-Inositol-trisphosphate-3-kinase	---	inositol-1,4,5-trisphosphate 3-kinase activity /// transferase activity	---
1633182_at	CG31661	aspartic-type endopeptidase	proteolysis	aspartic-type endopeptidase activity /// hydrolase activity	---
1633208_at	CG11741	---	---	---	---
1633294_at	CG2812	---	---	---	---
1633319_at	BtbVII	BTB protein VII	---	DNA binding	---
1633675_at	CG30008	---	---	---	integral to membrane
1633700_at	Rpd3	Suppressor of variegation 326	negative regulation of transcription from RNA polymerase II promoter /// tricarboxylic acid cycle /// chromatin silencing /// transcription, DNA-dependent /// regulation of transcription, DNA-dependent /// multicellular organismal development /// blastoderm segmentation /// muscle organ development /// determination of adult lifespan /// gene silencing /// chromatin modification /// histone deace…	transcription corepressor activity /// histone deacetylase activity /// protein binding /// transcription factor binding /// hydrolase activity /// histone deacetylase activity (H3-K14 specific) /// NAD-dependent histone deacetylase activity (H3-K14 specific) /// histone deacetylase activity (H3-K9 specific) /// histone deacetylase activity (H4-K16 specific) /// NAD-dependent histone deacetylase …	histone deacetylase complex /// chromatin /// nucleus /// polytene chromosome /// polytene chromosome interband /// cytoplasm /// Sin3 complex /// NuRD complex /// transcriptional repressor complex /// Myb complex /// ESC/E(Z) complex /// Sin3-type complex
1633799_a_at	CG12010	---	ATP catabolic process	nucleotide binding /// ATP binding /// hydrolase activity /// ATPase activity /// nucleoside-triphosphatase activity	endoplasmic reticulum
1634048_a_at	bgm	bubblegum	long-chain fatty acid metabolic process /// lipid metabolic process /// fatty acid metabolic process /// metabolic process	nucleotide binding /// catalytic activity /// long-chain fatty acid-CoA ligase activity /// ATP binding /// ligase activity	---
1634091_at	Cp19	Shell-19	multicellular organismal development /// eggshell chorion assembly	structural constituent of chorion	extracellular region /// chorion
1634219_a_at	Jafrac1	thioredoxin peroxidase	response to DNA damage stimulus /// hydrogen peroxide catabolic process /// cell redox homeostasis /// oxidation-reduction process	peroxidase activity /// glutathione peroxidase activity /// protein binding /// thioredoxin peroxidase activity antioxidant activity /// antioxidant activity /// oxidoreductase activity /// peroxiredoxin activity	cytoplasm /// cytosol /// microtubule associated complex
1634330_at	ndl	nudel	proteolysis /// multicellular organismal development /// eggshell chorion assembly /// oocyte dorsal/ventral axis specification /// maternal specification of dorsal/ventral axis, oocyte, soma encoded /// egg activation /// Toll signaling pathway /// dorsal/ventral axis specification /// protein processing	catalytic activity /// serine-type endopeptidase activity /// peptidase activity /// serine-type peptidase activity /// hydrolase activity	extracellular region /// proteinaceous extracellular matrix
1634334_at	CG6015	---	nuclear mRNA splicing, via spliceosome	---	spliceosomal complex /// precatalytic spliceosome /// catalytic step 2 spliceosome
1634395_at	yellow-g2	yellow-g2	---	---	---
1634486_at	CG30047	---	proteolysis	peptidase activity /// hydrolase activity	---
1634779_at	Haspin	Haspin	protein phosphorylation /// intracellular protein kinase cascade /// phosphorylation	nucleotide binding /// protein kinase activity /// protein serine/threonine kinase activity /// ATP binding /// kinase activity /// transferase activity /// transferase activity, transferring phosphorus-containing groups	nucleus
1634991_at	CG8083	---	transport	nucleoside binding /// nucleoside:sodium symporter activity /// nucleoside:sodium symporter activity	membrane
1635321_at	CG14688	---	---	---	---
1635407_at	CG32772	---	---	nucleic acid binding /// DNA binding /// zinc ion binding	intracellular
1635487_at	CG3534	---	carbohydrate metabolic process	xylulokinase activity /// transferase activity /// phosphotransferase activity, alcohol group as acceptor	---
1635503_at	Vm34Ca	Vitelline membrane 34Ca	vitelline membrane formation involved in chorion-containing eggshell formation	structural constituent of vitelline membrane	extracellular region
1635602_at	CG16956	---	---	---	---
1635742_s_at	Cad74A	Cad74A	cell adhesion /// homophilic cell adhesion /// calcium-dependent cell-cell adhesion /// dorsal appendage formation	calcium ion binding	plasma membrane /// integral to plasma membrane /// microvillus /// membrane /// integral to membrane /// apical plasma membrane
1635868_at	CG6295	---	lipid metabolic process	catalytic activity /// triglyceride lipase activity /// phosphatidylcholine 1-acylhydrolase activity /// hydrolase activity /// retinyl-palmitate esterase activity /// phosphatidylserine 1-acylhydrolase activity /// 1-acyl-2-lysophosphatidylserine acylhydrolase activity	extracellular region
1636228_at	Cp36	defective chorion 2	vitelline membrane formation involved in chorion-containing eggshell formation /// eggshell chorion assembly /// oogenesis	structural constituent of chorion	extracellular region
1636287_at	CG10592	GA10422	metabolic process /// dephosphorylation	catalytic activity /// alkaline phosphatase activity /// hydrolase activity /// phosphatase activity	---
1636346_at	CG7839	anon-fast-evolving-2H6	regulation of transcription, DNA-dependent /// neurogenesis	sequence-specific DNA binding transcription factor activity /// binding	nucleus
1636695_at	Pk17E	Bicoid interacting protein 4	protein phosphorylation /// phosphorylation	protein kinase activity /// protein serine/threonine kinase activity /// ATP binding /// kinase activity /// transferase activity /// transferase activity, transferring phosphorus-containing groups	---
1637660_at	CG5150	---	metabolic process /// dephosphorylation	catalytic activity /// alkaline phosphatase activity /// hydrolase activity /// phosphatase activity	---
1637707_at	CG4009	---	response to oxidative stress /// oxidation-reduction process	peroxidase activity /// oxidoreductase activity /// heme binding	chorion
1638167_at	RabX6	RabX6	small GTPase mediated signal transduction	nucleotide binding /// GTPase activity /// GTP binding	---
1638186_a_at	Fem-1	CG9025	protein ubiquitination /// regulation of ubiquitin-protein ligase activity	ubiquitin-protein ligase activity	---
1638196_at	alphaTry	alphaTrypsin	proteolysis	catalytic activity /// serine-type endopeptidase activity /// peptidase activity /// serine-type peptidase activity /// hydrolase activity	extracellular region /// extracellular space
1638624_at	P5cr	Pyrroline 5-carboyxlate reductase	proline biosynthetic process /// cellular amino acid biosynthetic process /// oxidation-reduction process	nucleotide binding /// pyrroline-5-carboxylate reductase activity /// oxidoreductase activity /// oxidoreductase activity, acting on the CH-OH group of donors, NAD or NADP as acceptor	---
1638927_at	Vti1	Vti1	intracellular protein transport /// vesicle-mediated transport	SNAP receptor activity	intracellular /// plasma membrane /// membrane
1639091_at	Rpn5	Rpn5	proteolysis	endopeptidase activity	proteasome regulatory particle /// proteasome regulatory particle, lid subcomplex
1639101_at	CG9837	---	---	---	---
1639265_at	CG15536	---	---	---	---
1639805_at	psd	CG9050	vitelline membrane formation involved in chorion-containing eggshell formation /// follicle cell microvillus organization	---	chorion /// vitelline envelope
1640363_a_at	CG6330	---	nucleoside metabolic process /// nucleotide catabolic process	catalytic activity /// uridine phosphorylase activity /// transferase activity /// transferase activity, transferring glycosyl groups	cytoplasm
1640417_a_at	Pkn	protein kinase c related	transcription, DNA-dependent /// regulation of transcription, DNA-dependent /// protein phosphorylation /// cell cycle /// cell adhesion /// signal transduction /// multicellular organismal development /// dorsal closure /// wing disc morphogenesis /// phosphorylation /// protein autophosphorylation /// cell division	nucleotide binding /// protein kinase activity /// protein serine/threonine kinase activity /// protein kinase C activity /// protein binding /// ATP binding /// kinase activity /// transferase activity /// transferase activity, transferring phosphorus-containing groups	intracellular /// nucleus /// cytoplasm /// cytoskeleton /// membrane /// lamellipodium /// cell junction /// midbody /// cleavage furrow /// cell projection
1640529_at	CG15408	---	transport /// transmembrane transport	transporter activity /// fructose transmembrane transporter activity /// transmembrane transporter activity	membrane /// integral to membrane
1640644_at	Surf6	Surfeit 6	respiratory chain complex IV assembly /// heme transport /// neurogenesis /// ribosome biogenesis	heme transporter activity	nucleus /// nucleolus
1640661_at	Ack	Ack	protein phosphorylation /// phosphorylation /// peptidyl-tyrosine phosphorylation	nucleotide binding /// protein kinase activity /// protein tyrosine kinase activity /// non-membrane spanning protein tyrosine kinase activity /// ATP binding /// kinase activity /// transferase activity /// transferase activity, transferring phosphorus-containing groups /// SH2 domain binding	cytoplasm
1640791_at	Parg	poly(ADP-ribose) glycohydrolase	carbohydrate metabolic process /// chromatin silencing /// phagocytosis, engulfment /// response to heat /// regulation of histone acetylation /// regulation of RNA splicing /// maintenance of protein location in nucleus	poly(ADP-ribose) glycohydrolase activity /// hydrolase activity	nucleus /// nucleoplasm
1641031_s_at	jigr1	CG17383	---	---	---
1641113_at	CG13083	---	---	---	chorion
1641158_a_at	Dec1	defective chorion 1	chorion-containing eggshell formation /// eggshell chorion assembly	structural constituent of chorion	extracellular region /// chorion
1641285_at	CG5861	---	phagocytosis, engulfment	---	---
1641651_at	Vm26Ab	Vitelline membrane 26Ab	chorion-containing eggshell formation /// vitelline membrane formation involved in chorion-containing eggshell formation /// egg activation	structural constituent of vitelline membrane	extracellular region /// vitelline envelope
