# Supplementary material for: Intrapopulation Genome Size Variation in D. melanogaster Reflects Life History Variation and Plasticity
Source: PLoS Genet. 2014 Jul 24;10(7):e1004522. doi: 10.1371/journal.pgen.1004522 (PMC4109859; doi:10.1371/journal.pgen.1004522)
Supplement: Table S7 — Gene ontology analysis results from DAVID of genes up-regulated in small genomes. (XLSX) [file pgen.1004522.s010.xlsx]

## Sheet: DAVID FcnAnnChart UpSmall
Table S7: DAVID gene ontology analysis of genes up regulated in small genomes.
Term	Count	%	PValue	List Total	Pop Hits	Pop Total	Fold Enrichment	FDR	Genes
Biological Process
GO:0006412~translation	68	46.2585	8.21924e-59	126	301	6682	11.9806	1.18126e-55	1623150_AT, 1636056_AT, 1624019_S_AT, 1635388_S_AT, 1640150_S_AT, 1630634_S_AT, 1639949_S_AT, 1633287_AT, 1635303_AT, 1624983_S_AT, 1623914_AT, 1631015_S_AT, 1631819_S_AT, 1639614_S_AT, 1638832_AT, 1627364_S_AT, 1634917_AT, 1632962_AT, 1638349_S_AT, 1628028_S_AT, 1629867_A_AT, 1630093_AT, 1624564_S_AT, 1630031_AT, 1636712_AT, 1638615_S_AT, 1627308_S_AT, 1625337_S_AT, 1623754_S_AT, 1638664_S_AT, 1…
GO:0000022~mitotic spindle elongation	39	26.5306	3.63244e-47	126	77	6682	26.8602	5.22049e-44	1638664_S_AT, 1638847_S_AT, 1629400_AT, 1623836_AT, 1626924_A_AT, 1636056_AT, 1634313_S_AT, 1623997_S_AT, 1628928_S_AT, 1628775_S_AT, 1635388_S_AT, 1640150_S_AT, 1639270_AT, 1634764_AT, 1639312_AT, 1639377_AT, 1630634_S_AT, 1630813_AT, 1635303_AT, 1639949_S_AT, 1624983_S_AT, 1623914_AT, 1638068_A_AT, 1639957_S_AT, 1638439_A_AT, 1629107_AT, 1630455_AT, 1632962_AT, 1628028_S_AT, 1630270_S_AT, 16254…
GO:0051231~spindle elongation	39	26.5306	6.98996e-47	126	78	6682	26.5159	1.00459e-43	1638664_S_AT, 1638847_S_AT, 1629400_AT, 1623836_AT, 1626924_A_AT, 1636056_AT, 1634313_S_AT, 1623997_S_AT, 1628928_S_AT, 1628775_S_AT, 1635388_S_AT, 1640150_S_AT, 1639270_AT, 1634764_AT, 1639312_AT, 1639377_AT, 1630634_S_AT, 1630813_AT, 1635303_AT, 1639949_S_AT, 1624983_S_AT, 1623914_AT, 1638068_A_AT, 1639957_S_AT, 1638439_A_AT, 1629107_AT, 1630455_AT, 1632962_AT, 1628028_S_AT, 1630270_S_AT, 16254…
GO:0007052~mitotic spindle organization	39	26.5306	1.54698e-29	126	193	6682	10.7163	2.22331e-26	1638664_S_AT, 1638847_S_AT, 1629400_AT, 1623836_AT, 1626924_A_AT, 1636056_AT, 1634313_S_AT, 1623997_S_AT, 1628928_S_AT, 1628775_S_AT, 1635388_S_AT, 1640150_S_AT, 1639270_AT, 1634764_AT, 1639312_AT, 1639377_AT, 1630634_S_AT, 1630813_AT, 1635303_AT, 1639949_S_AT, 1624983_S_AT, 1623914_AT, 1638068_A_AT, 1639957_S_AT, 1638439_A_AT, 1629107_AT, 1630455_AT, 1632962_AT, 1628028_S_AT, 1630270_S_AT, 16254…
GO:0007051~spindle organization	39	26.5306	7.39924e-28	126	213	6682	9.71004	1.06341e-24	1638664_S_AT, 1638847_S_AT, 1629400_AT, 1623836_AT, 1626924_A_AT, 1636056_AT, 1634313_S_AT, 1623997_S_AT, 1628928_S_AT, 1628775_S_AT, 1635388_S_AT, 1640150_S_AT, 1639270_AT, 1634764_AT, 1639312_AT, 1639377_AT, 1630634_S_AT, 1630813_AT, 1635303_AT, 1639949_S_AT, 1624983_S_AT, 1623914_AT, 1638068_A_AT, 1639957_S_AT, 1638439_A_AT, 1629107_AT, 1630455_AT, 1632962_AT, 1628028_S_AT, 1630270_S_AT, 16254…
GO:0000226~microtubule cytoskeleton organization	39	26.5306	2.67346e-23	126	281	6682	7.36028	3.84227e-20	1638664_S_AT, 1638847_S_AT, 1629400_AT, 1623836_AT, 1626924_A_AT, 1636056_AT, 1634313_S_AT, 1623997_S_AT, 1628928_S_AT, 1628775_S_AT, 1635388_S_AT, 1640150_S_AT, 1639270_AT, 1634764_AT, 1639312_AT, 1639377_AT, 1630634_S_AT, 1630813_AT, 1635303_AT, 1639949_S_AT, 1624983_S_AT, 1623914_AT, 1638068_A_AT, 1639957_S_AT, 1638439_A_AT, 1629107_AT, 1630455_AT, 1632962_AT, 1628028_S_AT, 1630270_S_AT, 16254…
GO:0000278~mitotic cell cycle	39	26.5306	1.02423e-20	126	331	6682	6.24845	1.47201e-17	1638664_S_AT, 1638847_S_AT, 1629400_AT, 1623836_AT, 1626924_A_AT, 1636056_AT, 1634313_S_AT, 1623997_S_AT, 1628928_S_AT, 1628775_S_AT, 1635388_S_AT, 1640150_S_AT, 1639270_AT, 1634764_AT, 1639312_AT, 1639377_AT, 1630634_S_AT, 1630813_AT, 1635303_AT, 1639949_S_AT, 1624983_S_AT, 1623914_AT, 1638068_A_AT, 1639957_S_AT, 1638439_A_AT, 1629107_AT, 1630455_AT, 1632962_AT, 1628028_S_AT, 1630270_S_AT, 16254…
GO:0000279~M phase	40	27.2109	2.8259e-20	126	362	6682	5.85986	4.06135e-17	1638664_S_AT, 1638847_S_AT, 1629400_AT, 1623836_AT, 1626924_A_AT, 1636056_AT, 1634313_S_AT, 1623997_S_AT, 1628928_S_AT, 1628775_S_AT, 1635388_S_AT, 1640150_S_AT, 1639270_AT, 1634764_AT, 1639312_AT, 1639377_AT, 1630813_AT, 1630634_S_AT, 1635303_AT, 1639949_S_AT, 1624983_S_AT, 1623914_AT, 1627631_S_AT, 1638068_A_AT, 1639957_S_AT, 1638439_A_AT, 1629107_AT, 1630455_AT, 1632962_AT, 1628028_S_AT, 16302…
GO:0022403~cell cycle phase	40	27.2109	1.47925e-19	126	379	6682	5.59702	2.12596e-16	1638664_S_AT, 1638847_S_AT, 1629400_AT, 1623836_AT, 1626924_A_AT, 1636056_AT, 1634313_S_AT, 1623997_S_AT, 1628928_S_AT, 1628775_S_AT, 1635388_S_AT, 1640150_S_AT, 1639270_AT, 1634764_AT, 1639312_AT, 1639377_AT, 1630813_AT, 1630634_S_AT, 1635303_AT, 1639949_S_AT, 1624983_S_AT, 1623914_AT, 1627631_S_AT, 1638068_A_AT, 1639957_S_AT, 1638439_A_AT, 1629107_AT, 1630455_AT, 1632962_AT, 1628028_S_AT, 16302…
GO:0022402~cell cycle process	41	27.8912	1.36566e-18	126	427	6682	5.09204	1.96271e-15	1638664_S_AT, 1638847_S_AT, 1629400_AT, 1626924_A_AT, 1623836_AT, 1636056_AT, 1634313_S_AT, 1623997_S_AT, 1628928_S_AT, 1628775_S_AT, 1635388_S_AT, 1640150_S_AT, 1639270_AT, 1634764_AT, 1639312_AT, 1639377_AT, 1630813_AT, 1630634_S_AT, 1635303_AT, 1639949_S_AT, 1624983_S_AT, 1623914_AT, 1627631_S_AT, 1638068_A_AT, 1639957_S_AT, 1623463_AT, 1638439_A_AT, 1629107_AT, 1630455_AT, 1632962_AT, 1628028…
GO:0007017~microtubule-based process	39	26.5306	2.27933e-18	126	386	6682	5.35813	3.27582e-15	1638664_S_AT, 1638847_S_AT, 1629400_AT, 1623836_AT, 1626924_A_AT, 1636056_AT, 1634313_S_AT, 1623997_S_AT, 1628928_S_AT, 1628775_S_AT, 1635388_S_AT, 1640150_S_AT, 1639270_AT, 1634764_AT, 1639312_AT, 1639377_AT, 1630634_S_AT, 1630813_AT, 1635303_AT, 1639949_S_AT, 1624983_S_AT, 1623914_AT, 1638068_A_AT, 1639957_S_AT, 1638439_A_AT, 1629107_AT, 1630455_AT, 1632962_AT, 1628028_S_AT, 1630270_S_AT, 16254…
GO:0007010~cytoskeleton organization	40	27.2109	3.92591e-17	126	444	6682	4.77763	5.64226e-14	1638664_S_AT, 1638847_S_AT, 1629400_AT, 1623836_AT, 1626924_A_AT, 1636056_AT, 1634313_S_AT, 1623997_S_AT, 1628928_S_AT, 1628775_S_AT, 1635388_S_AT, 1640150_S_AT, 1639270_AT, 1634764_AT, 1639312_AT, 1639377_AT, 1630813_AT, 1630634_S_AT, 1635303_AT, 1639949_S_AT, 1624983_S_AT, 1623914_AT, 1638068_A_AT, 1639957_S_AT, 1623463_AT, 1638439_A_AT, 1629107_AT, 1630455_AT, 1632962_AT, 1628028_S_AT, 1630270…
GO:0007049~cell cycle	41	27.8912	2.0886e-16	126	492	6682	4.41931	3.21965e-13	1638664_S_AT, 1638847_S_AT, 1629400_AT, 1626924_A_AT, 1623836_AT, 1636056_AT, 1634313_S_AT, 1623997_S_AT, 1628928_S_AT, 1628775_S_AT, 1635388_S_AT, 1640150_S_AT, 1639270_AT, 1634764_AT, 1639312_AT, 1639377_AT, 1630813_AT, 1630634_S_AT, 1635303_AT, 1639949_S_AT, 1624983_S_AT, 1623914_AT, 1627631_S_AT, 1638068_A_AT, 1639957_S_AT, 1623463_AT, 1638439_A_AT, 1629107_AT, 1630455_AT, 1632962_AT, 1628028…
GO:0007296~vitellogenesis	3	2.04082	0.00685584	126	7	6682	22.7279	9.414	1623655_AT, 1629545_AT, 1631419_AT
GO:0006414~translational elongation	3	2.04082	0.0436914	126	18	6682	8.83862	47.3792	1623150_AT, 1623606_AT, 1625150_S_AT
GO:0006631~fatty acid metabolic process	4	2.72109	0.0762485	126	53	6682	4.0024	68.0138	1633820_AT, 1623555_AT, 1635745_A_AT, 1641108_AT
GO:0030003~cellular cation homeostasis	3	2.04082	0.0787665	126	25	6682	6.36381	69.2442	1630291_AT, 1636186_S_AT, 1633034_S_AT
GO:0006413~translational initiation	4	2.72109	0.0831717	126	55	6682	3.85685	71.2916	1638664_S_AT, 1633287_AT, 1624983_S_AT, 1638349_S_AT, AFFX-DROS-EIF-4A_3_AT
GO:0007548~sex differentiation	4	2.72109	0.0940415	126	58	6682	3.65736	75.8139	1623463_AT, 1623655_AT, 1629545_AT, 1631419_AT
Cellular Component
GO:0022626~cytosolic ribosome	62	42.1769	2.19004e-86	108	87	4372	28.8489	2.43536e-83	1623150_AT, 1635528_S_AT, 1636056_AT, 1624019_S_AT, 1635388_S_AT, 1640150_S_AT, 1630634_S_AT, 1635303_AT, 1624983_S_AT, 1639949_S_AT, 1623914_AT, 1631015_S_AT, 1631819_S_AT, 1639614_S_AT, 1638832_AT, 1634917_AT, 1632962_AT, 1628028_S_AT, 1629867_A_AT, 1630093_AT, 1624564_S_AT, 1630031_AT, 1636712_AT, 1638615_S_AT, 1627308_S_AT, 1625337_S_AT, 1623754_S_AT, 1638847_S_AT, 1629400_AT, 1623836_AT, 162…
GO:0044445~cytosolic part	62	42.1769	5.57915e-73	108	122	4372	20.5726	6.20409e-70	1623150_AT, 1635528_S_AT, 1636056_AT, 1624019_S_AT, 1635388_S_AT, 1640150_S_AT, 1630634_S_AT, 1635303_AT, 1624983_S_AT, 1639949_S_AT, 1623914_AT, 1631015_S_AT, 1631819_S_AT, 1639614_S_AT, 1638832_AT, 1634917_AT, 1632962_AT, 1628028_S_AT, 1629867_A_AT, 1630093_AT, 1624564_S_AT, 1630031_AT, 1636712_AT, 1638615_S_AT, 1627308_S_AT, 1625337_S_AT, 1623754_S_AT, 1638847_S_AT, 1629400_AT, 1623836_AT, 162…
GO:0033279~ribosomal subunit	62	42.1769	1.43052e-64	108	156	4372	16.0888	1.59076e-61	1623150_AT, 1635528_S_AT, 1636056_AT, 1624019_S_AT, 1635388_S_AT, 1640150_S_AT, 1630634_S_AT, 1635303_AT, 1624983_S_AT, 1639949_S_AT, 1623914_AT, 1631015_S_AT, 1631819_S_AT, 1639614_S_AT, 1638832_AT, 1634917_AT, 1632962_AT, 1628028_S_AT, 1629867_A_AT, 1630093_AT, 1624564_S_AT, 1630031_AT, 1636712_AT, 1638615_S_AT, 1627308_S_AT, 1625337_S_AT, 1623754_S_AT, 1638847_S_AT, 1629400_AT, 1623836_AT, 162…
GO:0005840~ribosome	64	43.5374	4.3296e-64	108	176	4372	14.7205	4.81457e-61	1623150_AT, 1635528_S_AT, 1636056_AT, 1624019_S_AT, 1635388_S_AT, 1640150_S_AT, 1630634_S_AT, 1639949_S_AT, 1635303_AT, 1624983_S_AT, 1623914_AT, 1631015_S_AT, 1631819_S_AT, 1639614_S_AT, 1638832_AT, 1627364_S_AT, 1634917_AT, 1632962_AT, 1628028_S_AT, 1629867_A_AT, 1630093_AT, 1624564_S_AT, 1630031_AT, 1636712_AT, 1638615_S_AT, 1627308_S_AT, 1625337_S_AT, 1623754_S_AT, 1638847_S_AT, 1629400_AT, 1…
GO:0005829~cytosol	67	45.5782	2.26821e-58	108	244	4372	11.1158	2.52228e-55	1623150_AT, 1635528_S_AT, 1636056_AT, 1624019_S_AT, 1635388_S_AT, 1640150_S_AT, 1630634_S_AT, 1638036_AT, 1639949_S_AT, 1635303_AT, 1624983_S_AT, 1623914_AT, 1631015_S_AT, 1631819_S_AT, 1639614_S_AT, 1638832_AT, 1634917_AT, 1632962_AT, 1627302_AT, 1638349_S_AT, 1628028_S_AT, 1629867_A_AT, 1630093_AT, 1624564_S_AT, 1630031_AT, 1636712_AT, 1638615_S_AT, 1627308_S_AT, 1625337_S_AT, 1623754_S_AT, 163…
GO:0022625~cytosolic large ribosomal subunit	36	24.4898	1.15531e-45	108	54	4372	26.9877	1.28472e-42	1623150_AT, 1629400_AT, 1623836_AT, 1636056_AT, 1634313_S_AT, 1624019_S_AT, 1628928_S_AT, 1628775_S_AT, 1634764_AT, 1639312_AT, 1630634_S_AT, 1630813_AT, 1639377_AT, 1629984_S_AT, 1623914_AT, 1631015_S_AT, 1631819_S_AT, 1639614_S_AT, 1639957_S_AT, 1629107_AT, 1634917_AT, 1630455_AT, 1632962_AT, 1628028_S_AT, 1623995_AT, 1630270_S_AT, 1626209_A_AT, 1636712_AT, 1628061_AT, 1627308_S_AT, 1625337_S_A…
GO:0030529~ribonucleoprotein complex	65	44.2177	2.16519e-45	108	339	4372	7.76194	2.40772e-42	1623150_AT, 1635528_S_AT, 1636056_AT, 1624019_S_AT, 1635388_S_AT, 1640150_S_AT, 1630634_S_AT, 1639949_S_AT, 1635303_AT, 1624983_S_AT, 1623914_AT, 1631015_S_AT, 1631819_S_AT, 1639614_S_AT, 1638832_AT, 1627364_S_AT, 1634917_AT, 1632962_AT, 1626413_AT, 1628028_S_AT, 1629867_A_AT, 1630093_AT, 1624564_S_AT, 1630031_AT, 1636712_AT, 1638615_S_AT, 1627308_S_AT, 1625337_S_AT, 1623754_S_AT, 1638847_S_AT, 1…
GO:0022627~cytosolic small ribosomal subunit	26	17.6871	3.16812e-35	108	33	4372	31.8945	3.52299e-32	1635528_S_AT, 1626924_A_AT, 1638847_S_AT, 1631296_AT, 1623644_S_AT, 1623997_S_AT, 1624529_AT, 1639270_AT, 1640150_S_AT, 1635388_S_AT, 1624983_S_AT, 1639949_S_AT, 1635303_AT, 1632483_AT, 1638068_A_AT, 1638832_AT, 1627774_A_AT, 1638439_A_AT, 1624792_AT, 1626693_AT, 1625425_A_AT, 1630093_AT, 1624564_S_AT, 1629867_A_AT, 1630031_AT, 1638615_S_AT, 1626931_A_AT
GO:0015934~large ribosomal subunit	36	24.4898	2.09287e-33	108	99	4372	14.7205	2.3273e-30	1623150_AT, 1629400_AT, 1623836_AT, 1636056_AT, 1634313_S_AT, 1624019_S_AT, 1628928_S_AT, 1628775_S_AT, 1634764_AT, 1639312_AT, 1630634_S_AT, 1630813_AT, 1639377_AT, 1629984_S_AT, 1623914_AT, 1631015_S_AT, 1631819_S_AT, 1639614_S_AT, 1639957_S_AT, 1629107_AT, 1634917_AT, 1630455_AT, 1632962_AT, 1628028_S_AT, 1623995_AT, 1630270_S_AT, 1626209_A_AT, 1636712_AT, 1628061_AT, 1627308_S_AT, 1625337_S_A…
GO:0015935~small ribosomal subunit	26	17.6871	1.17454e-25	108	61	4372	17.2544	1.3061e-22	1635528_S_AT, 1626924_A_AT, 1638847_S_AT, 1631296_AT, 1623644_S_AT, 1623997_S_AT, 1624529_AT, 1639270_AT, 1640150_S_AT, 1635388_S_AT, 1624983_S_AT, 1639949_S_AT, 1635303_AT, 1632483_AT, 1638068_A_AT, 1638832_AT, 1627774_A_AT, 1638439_A_AT, 1624792_AT, 1626693_AT, 1625425_A_AT, 1630093_AT, 1624564_S_AT, 1629867_A_AT, 1630031_AT, 1638615_S_AT, 1626931_A_AT
GO:0005811~lipid particle	41	27.8912	3.4271e-24	108	242	4372	6.85843	3.81098e-21	1638847_S_AT, 1623836_AT, 1626924_A_AT, 1637843_AT, 1631296_AT, 1623997_S_AT, 1624019_S_AT, 1624529_AT, 1640150_S_AT, 1639270_AT, 1639312_AT, 1630813_AT, 1623655_AT, 1635303_AT, 1639949_S_AT, 1624983_S_AT, 1623914_AT, 1627631_S_AT, 1632483_AT, 1624792_AT, 1638439_A_AT, 1634917_AT, 1627014_A_AT, 1635745_A_AT, 1625425_A_AT, 1631333_S_AT, 1630093_AT, 1624564_S_AT, 1629545_AT, 1626209_A_AT, 1636712_A…
GO:0043228~non-membrane-bounded organelle	68	46.2585	1.5141e-22	108	872	4372	3.15681	1.6837e-19	1623150_AT, 1635528_S_AT, 1636056_AT, 1624019_S_AT, 1635388_S_AT, 1640150_S_AT, 1630634_S_AT, 1639949_S_AT, 1635303_AT, 1624983_S_AT, 1623914_AT, 1627631_S_AT, 1631015_S_AT, 1631819_S_AT, 1639614_S_AT, 1638832_AT, 1627364_S_AT, 1634917_AT, 1632962_AT, 1628028_S_AT, 1629867_A_AT, 1630093_AT, 1624564_S_AT, 1630031_AT, 1636712_AT, 1638615_S_AT, 1627308_S_AT, 1625337_S_AT, 1623754_S_AT, 1638847_S_AT,…
GO:0043232~intracellular non-membrane-bounded organelle	68	46.2585	1.5141e-22	108	872	4372	3.15681	1.6837e-19	1623150_AT, 1635528_S_AT, 1636056_AT, 1624019_S_AT, 1635388_S_AT, 1640150_S_AT, 1630634_S_AT, 1639949_S_AT, 1635303_AT, 1624983_S_AT, 1623914_AT, 1627631_S_AT, 1631015_S_AT, 1631819_S_AT, 1639614_S_AT, 1638832_AT, 1627364_S_AT, 1634917_AT, 1632962_AT, 1628028_S_AT, 1629867_A_AT, 1630093_AT, 1624564_S_AT, 1630031_AT, 1636712_AT, 1638615_S_AT, 1627308_S_AT, 1625337_S_AT, 1623754_S_AT, 1638847_S_AT,…
GO:0070288~ferritin complex	2	1.36054	0.0716555	108	3	4372	26.9877	56.2557	1636186_S_AT, 1633034_S_AT
GO:0008043~intracellular ferritin complex	2	1.36054	0.0716555	108	3	4372	26.9877	56.2557	1636186_S_AT, 1633034_S_AT
Molecular Function
GO:0003735~structural constituent of ribosome	64	43.5374	2.61714e-73	128	169	7449	22.0385	3.19287e-70	1623150_AT, 1635528_S_AT, 1636056_AT, 1624019_S_AT, 1635388_S_AT, 1640150_S_AT, 1630634_S_AT, 1639949_S_AT, 1635303_AT, 1624983_S_AT, 1623914_AT, 1631015_S_AT, 1631819_S_AT, 1639614_S_AT, 1638832_AT, 1627364_S_AT, 1634917_AT, 1632962_AT, 1628028_S_AT, 1629867_A_AT, 1630093_AT, 1624564_S_AT, 1630031_AT, 1636712_AT, 1638615_S_AT, 1627308_S_AT, 1625337_S_AT, 1623754_S_AT, 1638847_S_AT, 1629400_AT, 1…
GO:0005198~structural molecule activity	69	46.9388	4.12969e-51	128	437	7449	9.18873	5.03815e-48	1623150_AT, 1635528_S_AT, 1636056_AT, 1624019_S_AT, 1635388_S_AT, 1640150_S_AT, 1630634_S_AT, 1623655_AT, 1639949_S_AT, 1635303_AT, 1624983_S_AT, 1623914_AT, 1631015_S_AT, 1631819_S_AT, 1639614_S_AT, 1638832_AT, 1627364_S_AT, 1634917_AT, 1632962_AT, 1628028_S_AT, 1629867_A_AT, 1630093_AT, 1624564_S_AT, 1630031_AT, 1636712_AT, 1638615_S_AT, 1627308_S_AT, 1625337_S_AT, 1623754_S_AT, 1631419_AT, 163…
GO:0019843~rRNA binding	10	6.80272	7.32217e-12	128	19	7449	30.6291	8.93289e-09	1629107_AT, 1630813_AT, 1630634_S_AT, 1639949_S_AT, 1624983_S_AT, 1628061_AT, 1631015_S_AT, 1638068_A_AT, 1628775_S_AT, 1635388_S_AT
GO:0032183~SUMO binding	11	7.48299	8.64776e-08	128	63	7449	10.1611	0.000105501	1623463_AT, 1638439_A_AT, 1635528_S_AT, 1623836_AT, 1639377_AT, 1630634_S_AT, 1639949_S_AT, 1638615_S_AT, 1628775_S_AT, 1639270_AT, 1638570_A_AT
GO:0032182~small conjugating protein binding	11	7.48299	1.01027e-07	128	64	7449	10.0023	0.000123251	1623463_AT, 1638439_A_AT, 1635528_S_AT, 1623836_AT, 1639377_AT, 1630634_S_AT, 1639949_S_AT, 1638615_S_AT, 1628775_S_AT, 1639270_AT, 1638570_A_AT
GO:0043022~ribosome binding	3	2.04082	0.00572644	128	7	7449	24.9408	6.76643	1638847_S_AT, 1623644_S_AT, 1638349_S_AT
GO:0003723~RNA binding	14	9.52381	0.011271	128	375	7449	2.17263	12.915	1638664_S_AT, 1629107_AT, 1638349_S_AT, 1628775_S_AT, 1635388_S_AT, 1630813_AT, 1630634_S_AT, 1624983_S_AT, 1639949_S_AT, 1628061_AT, 1632483_AT, 1631015_S_AT, 1638068_A_AT, AFFX-DROS-EIF-4A_3_AT, 1638570_A_AT
GO:0043021~ribonucleoprotein binding	3	2.04082	0.0229542	128	14	7449	12.4704	24.6707	1638847_S_AT, 1623644_S_AT, 1638349_S_AT
GO:0005506~iron ion binding	10	6.80272	0.0291689	128	254	7449	2.29115	30.3125	1638417_AT, 1636186_S_AT, 1625697_AT, 1633820_AT, 1637843_AT, 1641552_AT, 1628430_AT, 1633034_S_AT, 1631300_AT, 1641108_AT
GO:0008198~ferrous iron binding	2	1.36054	0.0502874	128	3	7449	38.7969	46.7121	1636186_S_AT, 1633034_S_AT
GO:0003755~peptidyl-prolyl cis-trans isomerase activity	3	2.04082	0.0817726	128	28	7449	6.23521	64.6817	1638415_AT, 1638036_AT, 1633856_AT
GO:0016859~cis-trans isomerase activity	3	2.04082	0.0920842	128	30	7449	5.81953	69.2275	1638415_AT, 1638036_AT, 1633856_AT
GO:0008199~ferric iron binding	2	1.36054	0.0980648	128	6	7449	19.3984	71.6112	1636186_S_AT, 1633034_S_AT
Other
dme03010:Ribosome	63	42.8571	2.95834e-82	82	83	2019	18.689	2.65634e-79	1623150_AT, 1635528_S_AT, 1636056_AT, 1624019_S_AT, 1635388_S_AT, 1640150_S_AT, 1630634_S_AT, 1635303_AT, 1624983_S_AT, 1639949_S_AT, 1623914_AT, 1631015_S_AT, 1631819_S_AT, 1639614_S_AT, 1638832_AT, 1627364_S_AT, 1634917_AT, 1632962_AT, 1628028_S_AT, 1629867_A_AT, 1630093_AT, 1624564_S_AT, 1630031_AT, 1636712_AT, 1638615_S_AT, 1627308_S_AT, 1625337_S_AT, 1623754_S_AT, 1638847_S_AT, 1629400_AT, 1…
ribosomal protein	59	40.1361	2.81324e-77	142	152	12553	34.3137	3.23426e-74	1623150_AT, 1635528_S_AT, 1636056_AT, 1624019_S_AT, 1635388_S_AT, 1640150_S_AT, 1630634_S_AT, 1635303_AT, 1624983_S_AT, 1639949_S_AT, 1623914_AT, 1631015_S_AT, 1631819_S_AT, 1639614_S_AT, 1638832_AT, 1627364_S_AT, 1634917_AT, 1632962_AT, 1628028_S_AT, 1629867_A_AT, 1630093_AT, 1624564_S_AT, 1630031_AT, 1636712_AT, 1638615_S_AT, 1627308_S_AT, 1625337_S_AT, 1623754_S_AT, 1638847_S_AT, 1629400_AT, 1…
ribonucleoprotein	54	36.7347	4.9365e-73	142	126	12553	37.8863	5.67528e-70	1623150_AT, 1635528_S_AT, 1636056_AT, 1624019_S_AT, 1635388_S_AT, 1640150_S_AT, 1630634_S_AT, 1635303_AT, 1624983_S_AT, 1639949_S_AT, 1623914_AT, 1631015_S_AT, 1631819_S_AT, 1638832_AT, 1627364_S_AT, 1634917_AT, 1632962_AT, 1628028_S_AT, 1630093_AT, 1629867_A_AT, 1624564_S_AT, 1630031_AT, 1638615_S_AT, 1627308_S_AT, 1625337_S_AT, 1623754_S_AT, 1638847_S_AT, 1623836_AT, 1626924_A_AT, 1629400_AT, 1…
ribosome	17	11.5646	1.88124e-27	142	22	12553	68.3102	2.16278e-24	1623150_AT, 1629107_AT, 1623836_AT, 1626924_A_AT, 1636056_AT, 1624529_AT, 1634764_AT, 1630634_S_AT, 1639377_AT, 1624564_S_AT, 1635303_AT, 1639949_S_AT, 1632483_AT, 1625337_S_AT, 1623606_AT, 1633277_AT, 1627364_S_AT
protein biosynthesis	19	12.9252	4.91019e-18	142	90	12553	18.6625	5.64503e-15	1638664_S_AT, 1623150_AT, 1629107_AT, 1623836_AT, 1626924_A_AT, 1636056_AT, 1638349_S_AT, 1624529_AT, 1634764_AT, 1624564_S_AT, 1635303_AT, 1639949_S_AT, 1633287_AT, 1632483_AT, 1625337_S_AT, 1625150_S_AT, 1623606_AT, 1633277_AT, 1627364_S_AT, AFFX-DROS-EIF-4A_3_AT
rrna-binding	8	5.44218	2.26614e-12	142	10	12553	70.7211	2.60534e-09	1630813_AT, 1639949_S_AT, 1624983_S_AT, 1628061_AT, 1631015_S_AT, 1638068_A_AT, 1628775_S_AT, 1635388_S_AT
rna-binding	11	7.48299	3.16269e-06	142	137	12553	7.09792	0.00363595	1638664_S_AT, 1629107_AT, 1630813_AT, 1639949_S_AT, 1624983_S_AT, 1638349_S_AT, 1628061_AT, 1631015_S_AT, 1638068_A_AT, 1628775_S_AT, 1635388_S_AT, AFFX-DROS-EIF-4A_3_AT
cytoplasm	17	11.5646	2.88884e-05	142	434	12553	3.46273	0.0332067	1623463_AT, 1637164_AT, 1638439_A_AT, 1635528_S_AT, 1638847_S_AT, 1629400_AT, 1638349_S_AT, 1628775_S_AT, 1630270_S_AT, 1638415_AT, 1638036_AT, 1624983_S_AT, 1633287_AT, 1631015_S_AT, 1625150_S_AT, 1630637_S_AT, 1633277_AT
Secreted	10	6.80272	0.00054244	142	207	12553	4.2706	0.621847	1638196_AT, 1635576_AT, 1640565_AT, 1626345_AT, 1636202_S_AT, 1637843_AT, 1623655_AT, 1629545_AT, 1637448_S_AT, 1631419_AT
sulfation	3	2.04082	0.00182441	142	6	12553	44.2007	2.07747	1623655_AT, 1629545_AT, 1631419_AT
IPR012340:Nucleic acid-binding, OB-fold	5	3.40136	0.00309741	139	44	9978	8.15729	4.06075	1624792_AT, 1638349_S_AT, 1638068_A_AT, 1628775_S_AT, 1638832_AT
signal	12	8.16327	0.00685335	142	413	12553	2.56856	7.60166	1638196_AT, 1635576_AT, 1640565_AT, 1625264_S_AT, 1626345_AT, 1636202_S_AT, 1637843_AT, 1623655_AT, 1629545_AT, 1634121_AT, 1637448_S_AT, 1631419_AT
phosphoprotein	18	12.2449	0.00897787	142	807	12553	1.97178	9.8487	1623150_AT, 1637164_AT, 1626924_A_AT, 1638748_AT, 1628028_S_AT, 1632269_AT, 1628928_S_AT, 1638036_AT, 1623655_AT, 1624983_S_AT, 1627631_S_AT, 1629545_AT, 1632483_AT, 1632479_AT, 1631819_S_AT, 1625150_S_AT, 1623606_AT, 1631419_AT
IPR014721:Ribosomal protein S5 domain 2-type fold	3	2.04082	0.0154989	139	14	9978	15.3823	18.8388	1632483_AT, 1625150_S_AT, 1639270_AT
Protease	8	5.44218	0.0249801	142	255	12553	2.77338	25.236	1638196_AT, 1628800_AT, 1635453_AT, 1625264_S_AT, 1626093_AT, 1639903_AT, 1629726_AT, 1632479_AT
SM00363:S4	2	1.36054	0.0268244	33	4	4725	71.5909	20.982	1639949_S_AT, 1635388_S_AT
acetylation	3	2.04082	0.0294204	142	24	12553	11.0502	29.0581	1631333_S_AT, 1627631_S_AT, 1638068_A_AT
Rotamase	3	2.04082	0.0317472	142	25	12553	10.6082	30.9889	1638415_AT, 1638036_AT, 1633856_AT
IPR006108:3-hydroxyacyl-CoA dehydrogenase, C-terminal	2	1.36054	0.0409241	139	3	9978	47.8561	42.7862	1623555_AT, 1635745_A_AT
IPR001813:Ribosomal protein 60S	2	1.36054	0.0409241	139	3	9978	47.8561	42.7862	1623150_AT, 1623606_AT
IPR008331:Ferritin and Dps	2	1.36054	0.0409241	139	3	9978	47.8561	42.7862	1636186_S_AT, 1633034_S_AT
IPR009040:Ferritin-like	2	1.36054	0.0409241	139	3	9978	47.8561	42.7862	1636186_S_AT, 1633034_S_AT
IPR006176:3-hydroxyacyl-CoA dehydrogenase, NAD binding	2	1.36054	0.0409241	139	3	9978	47.8561	42.7862	1623555_AT, 1635745_A_AT
IPR011331:Ribosomal protein L37ae/L37e, core	2	1.36054	0.0409241	139	3	9978	47.8561	42.7862	1628061_AT, 1639957_S_AT
IPR001519:Ferritin, N-terminal	2	1.36054	0.0409241	139	3	9978	47.8561	42.7862	1636186_S_AT, 1633034_S_AT
IPR012347:Ferritin-related	2	1.36054	0.0409241	139	3	9978	47.8561	42.7862	1636186_S_AT, 1633034_S_AT
IPR002942:RNA-binding S4	2	1.36054	0.0541925	139	4	9978	35.8921	52.5046	1639949_S_AT, 1635388_S_AT
domain:S4 RNA-binding	2	1.36054	0.0547562	82	2	2918	35.5854	48.6703	1639949_S_AT, 1635388_S_AT
microsome	4	2.72109	0.0574044	142	78	12553	4.53341	49.3207	1625697_AT, 1641552_AT, 1632479_AT, 1631300_AT
PIRSF002170:rat acidic ribosomal protein P1	2	1.36054	0.0614159	80	2	2533	31.6625	50.7086	1623150_AT, 1623606_AT
86D8-86D8	2	1.36054	0.0678645	109	5	7740	28.4037	54.8569	1637164_AT, 1630270_S_AT
IPR000734:Lipase	3	2.04082	0.0680439	139	31	9978	6.94686	61.003	1623655_AT, 1629545_AT, 1631419_AT
IPR013818:Lipase, N-terminal	3	2.04082	0.0719416	139	32	9978	6.72977	63.127	1623655_AT, 1629545_AT, 1631419_AT
SM00020:Tryp_SPc	5	3.40136	0.0738259	33	237	4725	3.02071	48.5328	1638196_AT, 1628800_AT, 1626093_AT, 1639903_AT, 1629726_AT
IPR004038:Ribosomal protein L7Ae/L30e/S12e/Gadd45	2	1.36054	0.0801851	139	6	9978	23.9281	67.2713	1634313_S_AT, 1627364_S_AT
Monooxygenase	4	2.72109	0.0957406	142	97	12553	3.64542	68.5573	1625697_AT, 1641552_AT, 1627302_AT, 1631300_AT
