# Supplementary material for: Intrapopulation Genome Size Variation in D. melanogaster Reflects Life History Variation and Plasticity
Source: PLoS Genet. 2014 Jul 24;10(7):e1004522. doi: 10.1371/journal.pgen.1004522 (PMC4109859; doi:10.1371/journal.pgen.1004522)
Supplement: Table S8 — Gene ontology analysis results from DAVID of genes up-regulated in large genomes. (XLSX) [file pgen.1004522.s011.xlsx]

## Sheet: DAVID FcnAnnChart UpLarge
Table S8: DAVID gene ontology analysis of genes up regulated in large genomes.
Term	Count	%	PValue	List Total	Pop Hits	Pop Total	Fold Enrichment	FDR	Genes
Biological Process
GO:0060562~epithelial tube morphogenesis	7	3.01724	3.18333e-05	103	41	6682	11.076	0.0478754	1634920_AT, 1639130_A_AT, 1634573_A_AT, 1633745_A_AT, 1622970_AT, 1634606_A_AT, 1635819_AT
GO:0055114~oxidation reduction	22	9.48276	0.000242201	103	603	6682	2.36687	0.363718	1628931_AT, 1627430_AT, 1635110_AT, 1626324_AT, 1624939_AT, 1635390_S_AT, 1640479_AT, 1626331_AT, 1626905_AT, 1626689_AT, 1635410_AT, 1637858_AT, 1623291_AT, 1640584_AT, 1629675_AT, 1633401_S_AT, 1635593_AT, 1633558_S_AT, 1633048_AT, 1635226_AT, 1627068_AT, 1639069_AT
GO:0035239~tube morphogenesis	7	3.01724	0.00123308	103	79	6682	5.74831	1.83891	1634920_AT, 1639130_A_AT, 1634573_A_AT, 1633745_A_AT, 1622970_AT, 1634606_A_AT, 1635819_AT
GO:0060446~branching involved in open tracheal system development	5	2.15517	0.00253634	103	38	6682	8.53602	3.74815	1634920_AT, 1634573_A_AT, 1633745_A_AT, 1622970_AT, 1635819_AT
GO:0048754~branching morphogenesis of a tube	5	2.15517	0.00253634	103	38	6682	8.53602	3.74815	1634920_AT, 1634573_A_AT, 1633745_A_AT, 1622970_AT, 1635819_AT
GO:0035295~tube development	7	3.01724	0.00300606	103	94	6682	4.83103	4.42774	1634920_AT, 1639130_A_AT, 1634573_A_AT, 1633745_A_AT, 1622970_AT, 1634606_A_AT, 1635819_AT
GO:0001763~morphogenesis of a branching structure	5	2.15517	0.00336025	103	41	6682	7.91144	4.93722	1634920_AT, 1634573_A_AT, 1633745_A_AT, 1622970_AT, 1635819_AT
GO:0035148~tube lumen formation	3	1.2931	0.00608515	103	8	6682	24.3277	8.7728	1639130_A_AT, 1633745_A_AT, 1634606_A_AT
GO:0006030~chitin metabolic process	7	3.01724	0.00622573	103	109	6682	4.16621	8.96672	1639130_A_AT, 1638612_AT, 1628018_AT, 1632328_AT, 1634606_A_AT, 1639636_AT, 1632155_AT
GO:0005976~polysaccharide metabolic process	8	3.44828	0.00699504	103	147	6682	3.53055	10.0211	1639130_A_AT, 1638612_AT, 1628018_AT, 1631620_AT, 1632328_AT, 1634606_A_AT, 1639636_AT, 1632155_AT
GO:0060541~respiratory system development	8	3.44828	0.00751651	103	149	6682	3.48316	10.7292	1634920_AT, 1639130_A_AT, 1634573_A_AT, 1639223_A_AT, 1633745_A_AT, 1622970_AT, 1634606_A_AT, 1635819_AT
GO:0007424~open tracheal system development	8	3.44828	0.00751651	103	149	6682	3.48316	10.7292	1634920_AT, 1639130_A_AT, 1634573_A_AT, 1639223_A_AT, 1633745_A_AT, 1622970_AT, 1634606_A_AT, 1635819_AT
GO:0006582~melanin metabolic process	3	1.2931	0.0116015	103	11	6682	17.6929	16.0995	1628018_AT, 1639823_AT, 1633048_AT
GO:0040003~chitin-based cuticle development	4	1.72414	0.0171224	103	36	6682	7.2082	22.8793	1639130_A_AT, 1634573_A_AT, 1639823_AT, 1634606_A_AT
GO:0006022~aminoglycan metabolic process	7	3.01724	0.0174055	103	136	6682	3.33909	23.2128	1639130_A_AT, 1638612_AT, 1628018_AT, 1632328_AT, 1634606_A_AT, 1639636_AT, 1632155_AT
GO:0035152~regulation of tube architecture, open tracheal system	4	1.72414	0.0197929	103	38	6682	6.82882	25.972	1639130_A_AT, 1634573_A_AT, 1633745_A_AT, 1634606_A_AT
GO:0035146~tube fusion	3	1.2931	0.0240898	103	16	6682	12.1638	30.7061	1634920_AT, 1633745_A_AT, 1622970_AT
GO:0008362~chitin-based embryonic cuticle biosynthetic process	3	1.2931	0.0240898	103	16	6682	12.1638	30.7061	1639130_A_AT, 1634573_A_AT, 1634606_A_AT
GO:0035147~branch fusion, open tracheal system	3	1.2931	0.0240898	103	16	6682	12.1638	30.7061	1634920_AT, 1633745_A_AT, 1622970_AT
GO:0016052~carbohydrate catabolic process	5	2.15517	0.0361784	103	82	6682	3.95572	42.5532	1631620_AT, 1629675_AT, 1625638_A_AT, 1634739_A_AT, 1639636_AT
GO:0035151~regulation of tube size, open tracheal system	3	1.2931	0.036669	103	20	6682	9.73107	42.9915	1639130_A_AT, 1634573_A_AT, 1634606_A_AT
GO:0044275~cellular carbohydrate catabolic process	4	1.72414	0.040362	103	50	6682	5.1899	46.1921	1631620_AT, 1629675_AT, 1625638_A_AT, 1634739_A_AT
GO:0006035~cuticle chitin biosynthetic process	2	0.862069	0.0451058	103	3	6682	43.2492	50.0574	1639130_A_AT, 1634606_A_AT
GO:0016204~determination of muscle attachment site	2	0.862069	0.0451058	103	3	6682	43.2492	50.0574	1639223_A_AT, 1633745_A_AT
GO:0006031~chitin biosynthetic process	2	0.862069	0.0451058	103	3	6682	43.2492	50.0574	1639130_A_AT, 1634606_A_AT
GO:0001838~embryonic epithelial tube formation	2	0.862069	0.0451058	103	3	6682	43.2492	50.0574	1639130_A_AT, 1634606_A_AT
GO:0035150~regulation of tube size	3	1.2931	0.0474123	103	23	6682	8.4618	51.8416	1639130_A_AT, 1634573_A_AT, 1634606_A_AT
GO:0042335~cuticle development	4	1.72414	0.0607528	103	59	6682	4.39822	61.0476	1639130_A_AT, 1634573_A_AT, 1639823_AT, 1634606_A_AT
GO:0042440~pigment metabolic process	4	1.72414	0.0607528	103	59	6682	4.39822	61.0476	1628018_AT, 1639223_A_AT, 1639823_AT, 1633048_AT
GO:0009190~cyclic nucleotide biosynthetic process	3	1.2931	0.0632585	103	27	6682	7.2082	62.5818	1636219_AT, 1628594_AT, 1628582_AT, 1631814_A_AT
GO:0006006~glucose metabolic process	4	1.72414	0.063267	103	60	6682	4.32492	62.587	1631620_AT, 1629675_AT, 1625638_A_AT, 1634739_A_AT
GO:0032006~regulation of TOR signaling pathway	2	0.862069	0.0740511	103	5	6682	25.9495	68.5677	1633881_AT, 1627511_AT
GO:0007050~cell cycle arrest	2	0.862069	0.0740511	103	5	6682	25.9495	68.5677	1635678_AT, 1633745_A_AT
GO:0009187~cyclic nucleotide metabolic process	3	1.2931	0.0806105	103	31	6682	6.27811	71.7556	1636219_AT, 1628594_AT, 1628582_AT, 1631814_A_AT
GO:0019748~secondary metabolic process	4	1.72414	0.0850521	103	68	6682	3.81611	73.74	1628018_AT, 1639823_AT, 1633048_AT, 1627068_AT
GO:0042438~melanin biosynthetic process	2	0.862069	0.0881962	103	6	6682	21.6246	75.0652	1639823_AT, 1633048_AT
GO:0001539~ciliary or flagellar motility	2	0.862069	0.0881962	103	6	6682	21.6246	75.0652	1631639_AT, 1631217_A_AT
GO:0002009~morphogenesis of an epithelium	7	3.01724	0.092723	103	205	6682	2.2152	76.8638	1634920_AT, 1639130_A_AT, 1634573_A_AT, 1633745_A_AT, 1622970_AT, 1634606_A_AT, 1635819_AT
GO:0006096~glycolysis	3	1.2931	0.0944721	103	34	6682	5.72416	77.5258	1629675_AT, 1625638_A_AT, 1634739_A_AT
Cellular Component
GO:0005626~insoluble fraction	9	3.87931	0.000100469	61	109	4372	5.91788	0.113453	1637858_AT, 1629786_A_AT, 1626324_AT, 1635110_AT, 1624939_AT, 1635593_AT, 1626905_AT, 1627068_AT, 1626689_AT
GO:0000267~cell fraction	9	3.87931	0.00012177	61	112	4372	5.75937	0.137493	1637858_AT, 1629786_A_AT, 1626324_AT, 1635110_AT, 1624939_AT, 1635593_AT, 1626905_AT, 1627068_AT, 1626689_AT
GO:0005792~microsome	8	3.44828	0.000171072	61	88	4372	6.51565	0.193111	1637858_AT, 1626324_AT, 1635110_AT, 1624939_AT, 1635593_AT, 1626905_AT, 1627068_AT, 1626689_AT
GO:0042598~vesicular fraction	8	3.44828	0.000171072	61	88	4372	6.51565	0.193111	1637858_AT, 1626324_AT, 1635110_AT, 1624939_AT, 1635593_AT, 1626905_AT, 1627068_AT, 1626689_AT
GO:0005624~membrane fraction	8	3.44828	0.000511395	61	105	4372	5.46073	0.576267	1637858_AT, 1626324_AT, 1635110_AT, 1624939_AT, 1635593_AT, 1626905_AT, 1627068_AT, 1626689_AT
GO:0019898~extrinsic to membrane	8	3.44828	0.00455773	61	153	4372	3.74756	5.03028	1637858_AT, 1626324_AT, 1635110_AT, 1624939_AT, 1635593_AT, 1626905_AT, 1627068_AT, 1626689_AT
GO:0005576~extracellular region	15	6.46552	0.00550917	61	491	4372	2.18958	6.05081	1638612_AT, 1636247_AT, 1635636_AT, 1628699_AT, 1641324_AT, 1625059_AT, 1639636_AT, 1624362_AT, 1628018_AT, 1632932_A_AT, 1635815_AT, 1632328_AT, 1623753_AT, 1633048_AT, 1632155_AT
GO:0005902~microvillus	2	0.862069	0.0406178	61	3	4372	47.7814	37.4054	1629786_A_AT, 1628369_AT
GO:0000235~astral microtubule	2	0.862069	0.0406178	61	3	4372	47.7814	37.4054	1633745_A_AT, 1639305_A_AT
GO:0009288~flagellin-based flagellum	2	0.862069	0.0667905	61	5	4372	28.6689	54.2051	1631639_AT, 1631217_A_AT
GO:0005818~aster	2	0.862069	0.0796122	61	6	4372	23.8907	60.8318	1633745_A_AT, 1639305_A_AT
GO:0005881~cytoplasmic microtubule	2	0.862069	0.0796122	61	6	4372	23.8907	60.8318	1633745_A_AT, 1639305_A_AT
GO:0005783~endoplasmic reticulum	8	3.44828	0.0840808	61	278	4372	2.06251	62.9274	1637858_AT, 1626324_AT, 1635110_AT, 1624939_AT, 1635593_AT, 1626905_AT, 1627068_AT, 1626689_AT
Molecular Function
GO:0046906~tetrapyrrole binding	11	4.74138	0.000114291	129	137	7449	4.63639	0.150167	1637858_AT, 1626324_AT, 1635110_AT, 1624939_AT, 1640584_AT, 1633401_S_AT, 1635593_AT, 1626905_AT, 1627068_AT, 1626689_AT, 1639069_AT
GO:0020037~heme binding	11	4.74138	0.000114291	129	137	7449	4.63639	0.150167	1637858_AT, 1626324_AT, 1635110_AT, 1624939_AT, 1640584_AT, 1633401_S_AT, 1635593_AT, 1626905_AT, 1627068_AT, 1626689_AT, 1639069_AT
GO:0042302~structural constituent of cuticle	10	4.31034	0.00013965	129	114	7449	5.06528	0.183459	1638896_AT, 1637701_AT, 1623757_AT, 1639979_AT, 1638768_AT, 1629919_AT, 1630171_AT, 1630538_AT, 1639418_AT, 1623558_AT
GO:0005214~structural constituent of chitin-based cuticle	9	3.87931	0.000395178	129	104	7449	4.99709	0.518341	1638896_AT, 1637701_AT, 1623757_AT, 1638768_AT, 1629919_AT, 1630171_AT, 1630538_AT, 1639418_AT, 1623558_AT
GO:0009055~electron carrier activity	11	4.74138	0.00193846	129	196	7449	3.24075	2.51892	1637858_AT, 1626324_AT, 1635110_AT, 1624939_AT, 1640584_AT, 1633401_S_AT, 1635593_AT, 1626905_AT, 1627068_AT, 1626689_AT, 1639069_AT
GO:0005198~structural molecule activity	16	6.89655	0.00773677	129	437	7449	2.1142	9.70786	1638612_AT, 1630252_AT, 1638896_AT, 1623197_A_AT, 1634064_AT, 1630538_AT, 1630171_AT, 1634464_AT, 1632932_A_AT, 1637701_AT, 1623757_AT, 1639979_AT, 1638768_AT, 1629919_AT, 1639418_AT, 1623558_AT
GO:0005506~iron ion binding	11	4.74138	0.0118561	129	254	7449	2.50073	14.5139	1637858_AT, 1626324_AT, 1635110_AT, 1624939_AT, 1640584_AT, 1633401_S_AT, 1635593_AT, 1626905_AT, 1627068_AT, 1626689_AT, 1639069_AT
GO:0015020~glucuronosyltransferase activity	4	1.72414	0.0201213	129	34	7449	6.79343	23.4522	1630616_AT, 1641191_S_AT, 1630066_AT, 1638903_AT
GO:0008061~chitin binding	5	2.15517	0.080408	129	95	7449	3.03917	66.7842	1638612_AT, 1628018_AT, 1632328_AT, 1639636_AT, 1632155_AT
GO:0016849~phosphorus-oxygen lyase activity	3	1.2931	0.0880533	129	29	7449	5.97354	70.2373	1636219_AT, 1628594_AT, 1628582_AT, 1631814_A_AT
GO:0030246~carbohydrate binding	7	3.01724	0.0948458	129	183	7449	2.20879	73.0237	1638612_AT, 1628018_AT, 1632328_AT, 1634828_AT, 1637857_AT, 1639636_AT, 1632155_AT
GO:0009975~cyclase activity	3	1.2931	0.0986721	129	31	7449	5.58815	74.4852	1636219_AT, 1628594_AT, 1628582_AT, 1631814_A_AT
Other
Monooxygenase	11	4.74138	6.30236e-06	217	97	12553	6.56007	0.00734917	1637858_AT, 1626324_AT, 1635110_AT, 1624939_AT, 1633401_S_AT, 1635593_AT, 1633048_AT, 1626905_AT, 1627068_AT, 1626689_AT, 1639069_AT
metal ion-binding site:Iron (heme axial ligand)	10	4.31034	1.24639e-05	47	96	2918	6.4672	0.0151124	1637858_AT, 1626324_AT, 1635110_AT, 1624939_AT, 1633401_S_AT, 1635593_AT, 1626905_AT, 1627068_AT, 1626689_AT, 1639069_AT
IPR017973:Cytochrome P450, C-terminal region	10	4.31034	1.67609e-05	176	85	9978	6.66979	0.0227514	1637858_AT, 1626324_AT, 1635110_AT, 1624939_AT, 1633401_S_AT, 1635593_AT, 1626905_AT, 1627068_AT, 1626689_AT, 1639069_AT
IPR001128:Cytochrome P450	10	4.31034	1.67609e-05	176	85	9978	6.66979	0.0227514	1637858_AT, 1626324_AT, 1635110_AT, 1624939_AT, 1633401_S_AT, 1635593_AT, 1626905_AT, 1627068_AT, 1626689_AT, 1639069_AT
IPR017972:Cytochrome P450, conserved site	10	4.31034	2.43678e-05	176	89	9978	6.37002	0.0330755	1637858_AT, 1626324_AT, 1635110_AT, 1624939_AT, 1633401_S_AT, 1635593_AT, 1626905_AT, 1627068_AT, 1626689_AT, 1639069_AT
IPR002401:Cytochrome P450, E-class, group I	9	3.87931	5.20919e-05	176	76	9978	6.71367	0.0706943	1637858_AT, 1626324_AT, 1635110_AT, 1624939_AT, 1633401_S_AT, 1635593_AT, 1626905_AT, 1626689_AT, 1639069_AT
IPR000618:Insect cuticle protein	10	4.31034	7.22568e-05	176	102	9978	5.55816	0.0980478	1638896_AT, 1637701_AT, 1623757_AT, 1639979_AT, 1638768_AT, 1629919_AT, 1630171_AT, 1630538_AT, 1639418_AT, 1623558_AT
heme	10	4.31034	0.000100279	217	108	12553	5.35629	0.116877	1637858_AT, 1626324_AT, 1635110_AT, 1624939_AT, 1633401_S_AT, 1635593_AT, 1626905_AT, 1627068_AT, 1626689_AT, 1639069_AT
Secondary metabolites biosynthesis, transport, and catabolism	10	4.31034	0.000121957	30	90	1227	4.54444	0.0828151	1637858_AT, 1626324_AT, 1635110_AT, 1624939_AT, 1633401_S_AT, 1635593_AT, 1626905_AT, 1627068_AT, 1626689_AT, 1639069_AT
PIRSF000051:cytochrome P450 CYP3A5	6	2.58621	0.000323944	44	37	2533	9.33538	0.294207	1626324_AT, 1635110_AT, 1624939_AT, 1635593_AT, 1626905_AT, 1626689_AT
IPR002213:UDP-glucuronosyl/UDP-glucosyltransferase	6	2.58621	0.000332114	176	35	9978	9.71883	0.449922	1630616_AT, 1635046_AT, 1641191_S_AT, 1630066_AT, 1638903_AT, 1641664_AT
microsome	8	3.44828	0.000380229	217	78	12553	5.93312	0.442502	1637858_AT, 1626324_AT, 1635110_AT, 1624939_AT, 1635593_AT, 1626905_AT, 1627068_AT, 1626689_AT
SM00700:JHBP	5	2.15517	0.00081825	80	26	4725	11.3582	0.859936	1639400_AT, 1625604_AT, 1628173_AT, 1635636_AT, 1626789_AT
IPR004272:Odorant binding protein	5	2.15517	0.00101076	176	26	9978	10.9025	1.36347	1639400_AT, 1625604_AT, 1628173_AT, 1635636_AT, 1626789_AT
IPR013053:Hormone binding	5	2.15517	0.00134702	176	28	9978	10.1238	1.81325	1639400_AT, 1625604_AT, 1628173_AT, 1635636_AT, 1626789_AT
PIRSF005678:glucuronosyltransferase	4	1.72414	0.00145669	44	14	2533	16.4481	1.31693	1630616_AT, 1635046_AT, 1641191_S_AT, 1641664_AT
oxidoreductase	20	8.62069	0.00275487	217	545	12553	2.12286	3.1658	1628931_AT, 1627430_AT, 1635110_AT, 1626324_AT, 1624939_AT, 1635390_S_AT, 1640479_AT, 1626331_AT, 1626905_AT, 1635410_AT, 1626689_AT, 1637858_AT, 1623291_AT, 1629675_AT, 1633401_S_AT, 1635593_AT, 1633048_AT, 1635226_AT, 1627068_AT, 1639069_AT
iron	10	4.31034	0.00304361	217	173	12553	3.34381	3.49224	1637858_AT, 1626324_AT, 1635110_AT, 1624939_AT, 1633401_S_AT, 1635593_AT, 1626905_AT, 1627068_AT, 1626689_AT, 1639069_AT
dme00903:Limonene and pinene degradation	7	3.01724	0.0037912	38	85	2019	4.37554	3.43517	1637858_AT, 1635110_AT, 1624939_AT, 1635593_AT, 1626905_AT, 1627068_AT, 1626689_AT
glycosyltransferase	9	3.87931	0.00406267	217	148	12553	3.51778	4.63637	1639130_A_AT, 1629453_AT, 1631620_AT, 1630616_AT, 1635046_AT, 1630066_AT, 1634828_AT, 1638903_AT, 1641664_AT
endoplasmic reticulum	8	3.44828	0.0122459	217	144	12553	3.21377	13.384	1637858_AT, 1626324_AT, 1635110_AT, 1624939_AT, 1635593_AT, 1626905_AT, 1627068_AT, 1626689_AT
domain:EF-hand 4	3	1.2931	0.0169821	47	13	2918	14.3273	18.7542	1626874_AT, 1631639_AT, 1631217_A_AT
dme00500:Starch and sucrose metabolism	5	2.15517	0.0199835	38	58	2019	4.58031	16.9531	1631620_AT, 1630616_AT, 1641191_S_AT, 1630066_AT, 1625638_A_AT
domain:EF-hand 3	3	1.2931	0.0316908	47	18	2918	10.3475	32.3279	1626874_AT, 1631639_AT, 1631217_A_AT
dme00040:Pentose and glucuronate interconversions	4	1.72414	0.0351467	38	40	2019	5.31316	28.0548	1630616_AT, 1641191_S_AT, 1630066_AT, 1635410_AT
calcium-binding region:1	3	1.2931	0.0459847	47	22	2918	8.46615	43.4943	1626874_AT, 1631639_AT, 1631217_A_AT
calcium-binding region:2	3	1.2931	0.0459847	47	22	2918	8.46615	43.4943	1626874_AT, 1631639_AT, 1631217_A_AT
metal-binding	21	9.05172	0.0496049	217	783	12553	1.55148	44.75	1635110_AT, 1626324_AT, 1624939_AT, 1623227_S_AT, 1624589_A_AT, 1632637_AT, 1626905_AT, 1641688_AT, 1623903_AT, 1626689_AT, 1633534_S_AT, 1637858_AT, 1630201_A_AT, 1631308_AT, 1628594_AT, 1633401_S_AT, 1635593_AT, 1633048_AT, 1633232_AT, 1627068_AT, 1639069_AT
IPR018297:Adenylyl cyclase class-3/4/guanylyl cyclase, conserved site	3	1.2931	0.0516457	176	21	9978	8.09903	51.3184	1636219_AT, 1628594_AT, 1628582_AT, 1631814_A_AT
SM00494:ChtBD2	5	2.15517	0.0587697	80	88	4725	3.35582	47.2192	1638612_AT, 1628018_AT, 1632328_AT, 1639636_AT, 1632155_AT
dme00520:Amino sugar and nucleotide sugar metabolism	4	1.72414	0.0615664	38	50	2019	4.25053	44.2765	1639130_A_AT, 1625638_A_AT, 1634606_A_AT, 1639636_AT
SM00044:CYCc	3	1.2931	0.0646356	80	25	4725	7.0875	50.5882	1636219_AT, 1628594_AT, 1628582_AT, 1631814_A_AT
domain:EF-hand 1	3	1.2931	0.0665069	47	27	2918	6.89835	56.5916	1626874_AT, 1631639_AT, 1631217_A_AT
domain:EF-hand 2	3	1.2931	0.0665069	47	27	2918	6.89835	56.5916	1626874_AT, 1631639_AT, 1631217_A_AT
IPR017996:Major royal jelly	2	0.862069	0.0683402	176	4	9978	28.3466	61.7481	1628927_AT, 1633329_AT
IPR002557:Chitin binding protein, peritrophin-A	5	2.15517	0.0686676	176	88	9978	3.2212	61.9302	1638612_AT, 1628018_AT, 1632328_AT, 1639636_AT, 1632155_AT
IPR001054:Adenylyl cyclase class-3/4/guanylyl cyclase	3	1.2931	0.0705226	176	25	9978	6.80318	62.9468	1636219_AT, 1628594_AT, 1628582_AT, 1631814_A_AT
PIRSF000120:phosphoglycerate dehydrogenase	2	0.862069	0.0821089	44	5	2533	23.0273	54.1199	1623291_AT, 1635390_S_AT
dme00052:Galactose metabolism	3	1.2931	0.0917132	38	28	2019	5.69267	58.7391	1625638_A_AT, 1634739_A_AT, 1635410_AT
Carbohydrate transport and metabolism	3	1.2931	0.0930844	30	22	1227	5.57727	48.5061	1639033_AT, 1625638_A_AT, 1634606_A_AT
SM00317:SET	3	1.2931	0.0940262	80	31	4725	5.71573	64.7187	1625409_AT, 1641688_AT, 1634842_A_AT
