# Supplementary material for: Intrapopulation Genome Size Variation in D. melanogaster Reflects Life History Variation and Plasticity
Source: PLoS Genet. 2014 Jul 24;10(7):e1004522. doi: 10.1371/journal.pgen.1004522 (PMC4109859; doi:10.1371/journal.pgen.1004522)
Supplement: Table S9 — Gene ontology analysis results from GOFinder of genes up-regulated in small genomes. (XLSX) [file pgen.1004522.s012.xlsx]

## Sheet: GOFinder UpSmall
Table S9: GOFinder gene ontology analysis of genes up regulated in small genomes.
GOID	TERM	CORRECTED_PVALUE	UNCORRECTED_PVALUE	NUM_LIST_ANNOTATIONS	LIST_SIZE	TOTAL_NUM_ANNOTATIONS	POPULATION_SIZE	FDR_RATE	EXPECTED_FALSE_POSITIVES	ANNOTATED_GENES
Biological Process
GO:0000022	mitotic spindle elongation	2.04235e-47	5.01806e-50	34	141	80	16085	0	0	RpL8, RpL22, sta, RpS15, Ef2b, RpL19, RpL3, RpL18, RpL35, RpS18, RpL10Ab, RpS4, RpS16, RpS11, RpL30, RpL17, RpS5a, RpL7, RpL13, RpS30, RpL31, RpS13, RpL21, RpL23, RpL36A, RpL10, RpL9, eIF-4a, RpL18A, RpS3A, RpL27A, RpL14, RpL6, RpS9
GO:0051231	spindle elongation	5.93516e-47	1.45827e-49	34	141	82	16085	0	0	RpL8, RpL22, sta, RpS15, Ef2b, RpL19, RpL3, RpL18, RpL35, RpS18, RpL10Ab, RpS4, RpS16, RpS11, RpL30, RpL17, RpS5a, RpL7, RpL13, RpS30, RpL31, RpS13, RpL21, RpL23, RpL36A, RpL10, RpL9, eIF-4a, RpL18A, RpS3A, RpL27A, RpL14, RpL6, RpS9
GO:0006412	translation	1.28486e-39	3.15691e-42	61	141	796	16085	0	0	RpS27, RpL8, RpS19a, RpL22, RpL40, RpL35A, sta, RpS15, RpS21, Ef2b, RpL19, RpL3, RpL18, RpS17, RpL35, RpLP1, RpS18, RpL10Ab, RpL15, RpS4, RpS16, RpS11, RpL30, RpL17, RpS8, RpS5a, RpL7, RpS24, RpL13, RpS28b, RpL23A, RpS30, RpL31, RpS13, RpS12, RpL21, RpS29, RpL23, RpLP2, RpL36, RpL41, RpL36A, RpL5, RpS2, RpL10, RpL38, eIF-4a, RpL9, RpS14a, RpS23, RpS25, RpL18A, RpS10b, RpL29, RpL27A, RpS3A, eIF-5A…
GO:0007052	mitotic spindle organization	3.5896e-31	8.81967e-34	34	141	210	16085	0	0	RpL8, RpL22, sta, RpS15, Ef2b, RpL19, RpL3, RpL18, RpL35, RpS18, RpL10Ab, RpS4, RpS16, RpS11, RpL30, RpL17, RpS5a, RpL7, RpL13, RpS30, RpL31, RpS13, RpL21, RpL23, RpL36A, RpL10, RpL9, eIF-4a, RpL18A, RpS3A, RpL27A, RpL14, RpL6, RpS9
GO:0007051	spindle organization	1.44842e-28	3.55876e-31	34	141	249	16085	0	0	RpL8, RpL22, sta, RpS15, Ef2b, RpL19, RpL3, RpL18, RpL35, RpS18, RpL10Ab, RpS4, RpS16, RpS11, RpL30, RpL17, RpS5a, RpL7, RpL13, RpS30, RpL31, RpS13, RpL21, RpL23, RpL36A, RpL10, RpL9, eIF-4a, RpL18A, RpS3A, RpL27A, RpL14, RpL6, RpS9
GO:0000226	microtubule cytoskeleton organization	7.45479e-25	1.83164e-27	37	141	406	16085	0	0	RpL8, RpL22, sta, RpS15, Ef2b, RpL19, RpL3, RpL18, RpL35, His4r, RpS18, RpL10Ab, RpS4, RpS16, RpS11, RpL30, RpL17, RpS5a, RpL7, RpL13, RpS30, RpL23A, RpL31, RpS13, RpL21, RpL23, RpL36A, RpL10, RpL9, eIF-4a, RpS23, RpL18A, RpL27A, RpS3A, RpL14, RpL6, RpS9
GO:0019538	protein metabolic process	8.79987e-24	2.16213e-26	75	141	2402	16085	0	0	RpL40, CG5618, RpL3, RpL18, RpS17, RpL35, RpS18, RpL10Ab, RpL15, RpS16, Cyp1, RpS11, RpL30, RpL17, RpS8, alphaTry, RpL7, RpS24, RpL13, Cp1, CG10472, RpL31, Spase12, RpS12, RpL36, ics, RpL41, RpL5, Ser6, RpS2, RpL38, Nep2, RpS23, RpS10b, FK506-bp2, RpS3A, eIF-5A, RpL6, RpS9, RpS27, RpL8, RpS19a, RpL22, RpL35A, sta, RpS15, RpS21, Ef2b, RpL19, Bace, RpLP1, RpS4, RpS5a, Jon65Aiv, Jon65Aiii, RpS28b, R…
GO:0044267	cellular protein metabolic process	3.91984e-23	9.63105e-26	66	141	1855	16085	0	0	RpL40, RpL3, RpL18, RpS17, RpL35, RpS18, RpL10Ab, RpL15, RpS16, Cyp1, RpS11, RpL30, RpL17, RpS8, RpL7, RpS24, RpL13, RpL31, Spase12, RpS12, RpL36, ics, RpL41, RpL5, RpS2, RpL38, RpS23, RpS10b, FK506-bp2, RpS3A, eIF-5A, RpL6, RpS9, RpS27, RpL8, RpS19a, RpL22, RpL35A, sta, RpS15, RpS21, Ef2b, RpL19, RpLP1, RpS4, RpS5a, RpS28b, RpS30, RpL23A, RpS13, RpS29, RpL21, RpL23, RpLP2, RpL36A, RpL10, RpL9, e…
GO:0007017	microtubule-based process	3.7652e-21	9.25112e-24	37	141	516	16085	0	0	RpL8, RpL22, sta, RpS15, Ef2b, RpL19, RpL3, RpL18, RpL35, His4r, RpS18, RpL10Ab, RpS4, RpS16, RpS11, RpL30, RpL17, RpS5a, RpL7, RpL13, RpS30, RpL23A, RpL31, RpS13, RpL21, RpL23, RpL36A, RpL10, RpL9, eIF-4a, RpS23, RpL18A, RpL27A, RpS3A, RpL14, RpL6, RpS9
GO:0051298	centrosome duplication	6.31393e-21	1.55133e-23	20	141	85	16085	0	0	RpL23A, RpL8, RpL21, RpL19, RpL3, RpL10, RpL9, RpL35, His4r, RpL10Ab, RpS23, RpS4, RpL18A, RpL17, RpL30, RpL27A, RpL14, RpL6, RpL7, RpL13
GO:0034645	cellular macromolecule biosynthetic process	4.16643e-20	1.02369e-22	64	141	1964	16085	0	0	Rack1, RpL40, RpL3, RpL18, RpS17, RpL35, RpS18, RpL10Ab, RpL15, RpS16, RpS11, RpL30, RpL17, RpS8, RpL7, RpS24, emc, RpL13, RpL31, RpS12, RpL36, RpL41, RpL5, RpS2, RpL38, RpS23, RpS10b, RpS3A, eIF-5A, RpL6, RpS9, RpS27, RpL8, RpS19a, RpL22, RpL35A, sta, RpS15, RpS21, Ef2b, RpL19, RpLP1, RpS4, RpS5a, RpS28b, RpS30, RpL23A, RpS13, RpS29, RpL21, RpL23, RpLP2, RpL36A, RpL10, RpL9, eIF-4a, RpS14a, RpS2…
GO:0009059	macromolecule biosynthetic process	5.0581e-20	1.24278e-22	64	141	1971	16085	0	0	Rack1, RpL40, RpL3, RpL18, RpS17, RpL35, RpS18, RpL10Ab, RpL15, RpS16, RpS11, RpL30, RpL17, RpS8, RpL7, RpS24, emc, RpL13, RpL31, RpS12, RpL36, RpL41, RpL5, RpS2, RpL38, RpS23, RpS10b, RpS3A, eIF-5A, RpL6, RpS9, RpS27, RpL8, RpS19a, RpL22, RpL35A, sta, RpS15, RpS21, Ef2b, RpL19, RpLP1, RpS4, RpS5a, RpS28b, RpS30, RpL23A, RpS13, RpS29, RpL21, RpL23, RpLP2, RpL36A, RpL10, RpL9, eIF-4a, RpS14a, RpS2…
GO:0071822	protein complex subunit organization	1.56328e-19	3.84098e-22	35	141	499	16085	0	0	RpL8, RpL22, sta, RpS15, Ef2b, RpL19, RpL3, RpL18, RpL35, RpS18, RpL10Ab, RpS4, RpS16, RpS11, RpL30, RpL17, RpS5a, RpL7, RpL13, RpS30, RpL31, RpS13, RpL21, RpL23, RpL36A, RpL10, RpL9, eIF-4a, RpL18A, RpL27A, eIF-5A, RpS3A, RpL14, RpL6, RpS9
GO:0007098	centrosome cycle	1.74296e-19	4.28246e-22	20	141	99	16085	0	0	RpL23A, RpL8, RpL21, RpL19, RpL3, RpL10, RpL9, RpL35, His4r, RpL10Ab, RpS23, RpS4, RpL18A, RpL17, RpL30, RpL27A, RpL14, RpL6, RpL7, RpL13
GO:0010467	gene expression	6.00459e-19	1.47533e-21	67	141	2270	16085	0	0	Rack1, RpL40, RpL3, RpL18, RpS17, RpL35, RpS18, RpL10Ab, RpL15, RpS16, RpS11, RpL30, RpL17, RpS8, RpL7, RpS24, emc, RpL13, RpL31, Spase12, RpS12, RpL36, RpL41, RpL5, RpS2, RpL38, RpS23, RpS10b, RpS3A, eIF-5A, RpL6, Rbp1-like, RpS9, RpS27, RpL8, RpS19a, RpL22, RpL35A, sta, RpS15, RpS21, Ef2b, RpL19, RpLP1, RpS4, RpS5a, RpS28b, RpS30, RpL23A, RpS13, RpS29, RpL21, RpL23, RpLP2, RpL36A, RpL10, RpL9, …
GO:0051297	centrosome organization	1.30158e-18	3.19798e-21	21	141	127	16085	0	0	RpL23A, RpL8, RpL21, RpL19, RpL3, RpL10, eIF-4a, RpL9, RpL35, His4r, RpL10Ab, RpS23, RpS4, RpL18A, RpL17, RpL30, RpL27A, RpL14, RpL6, RpL7, RpL13
GO:1901576	organic substance biosynthetic process	1.73046e-18	4.25175e-21	68	141	2385	16085	0	0	Rack1, Fad2, RpL40, RpL3, RpL18, RpS17, RpL35, RpS18, RpL10Ab, RpL15, RpS16, RpS11, RpL30, RpL17, RpS8, RpL7, RpS24, emc, RpL13, RpL31, RpS12, RpL36, RpL41, RpL5, RpS2, RpL38, CG17928, RpS23, RpS10b, RpS3A, eIF-5A, RpL6, RpS9, RpS27, RpL8, RpS19a, RpL22, RpL35A, CG5508, sta, RpS15, RpS21, Ef2b, RpL19, RpLP1, RpS4, RpS5a, RpS28b, RpS30, RpL23A, RpS13, RpS29, RpL21, RpL23, RpLP2, RpL36A, RpL10, RpL…
GO:0031023	microtubule organizing center organization	2.56666e-18	6.30628e-21	21	141	131	16085	0	0	RpL23A, RpL8, RpL21, RpL19, RpL3, RpL10, eIF-4a, RpL9, RpL35, His4r, RpL10Ab, RpS23, RpS4, RpL18A, RpL17, RpL30, RpL27A, RpL14, RpL6, RpL7, RpL13
GO:0007010	cytoskeleton organization	3.3064e-18	8.12384e-21	37	141	628	16085	0	0	RpL8, RpL22, sta, RpS15, Ef2b, RpL19, RpL3, RpL18, RpL35, His4r, RpS18, RpL10Ab, RpS4, RpS16, RpS11, RpL30, RpL17, RpS5a, RpL7, RpL13, RpS30, RpL23A, RpL31, RpS13, RpL21, RpL23, RpL36A, RpL10, RpL9, eIF-4a, RpS23, RpL18A, RpL27A, RpS3A, RpL14, RpL6, RpS9
GO:0044249	cellular biosynthetic process	5.76515e-18	1.4165e-20	67	141	2364	16085	0	0	Rack1, Fad2, RpL40, RpL3, RpL18, RpS17, RpL35, RpS18, RpL10Ab, RpL15, RpS16, RpS11, RpL30, RpL17, RpS8, RpL7, RpS24, emc, RpL13, RpL31, RpS12, RpL36, RpL41, RpL5, RpS2, RpL38, CG17928, RpS23, RpS10b, RpS3A, eIF-5A, RpL6, RpS9, RpS27, RpL8, RpS19a, RpL22, RpL35A, CG5508, sta, RpS15, RpS21, Ef2b, RpL19, RpLP1, RpS4, RpS5a, RpS28b, RpS30, RpL23A, RpS13, RpS29, RpL21, RpL23, RpLP2, RpL36A, RpL10, RpL…
GO:0009058	biosynthetic process	5.83105e-18	1.43269e-20	68	141	2437	16085	0	0	Rack1, Fad2, RpL40, RpL3, RpL18, RpS17, RpL35, RpS18, RpL10Ab, RpL15, RpS16, RpS11, RpL30, RpL17, RpS8, RpL7, RpS24, emc, RpL13, RpL31, RpS12, RpL36, RpL41, RpL5, RpS2, RpL38, CG17928, RpS23, RpS10b, RpS3A, eIF-5A, RpL6, RpS9, RpS27, RpL8, RpS19a, RpL22, RpL35A, CG5508, sta, RpS15, RpS21, Ef2b, RpL19, RpLP1, RpS4, RpS5a, RpS28b, RpS30, RpL23A, RpS13, RpS29, RpL21, RpL23, RpLP2, RpL36A, RpL10, RpL…
GO:0043933	macromolecular complex subunit organization	2.85208e-17	7.00756e-20	38	141	713	16085	0	0	RpL8, RpL22, sta, RpS15, Ef2b, RpL19, RpL3, RpL18, RpS17, RpL35, His4r, RpS18, RpL10Ab, RpS4, RpS16, RpS11, RpL30, RpL17, RpS5a, RpL7, RpL13, RpS30, RpL31, RpS13, RpL21, RpL23, RpL36A, RpL10, RpL9, eIF-4a, RpL18A, RpL27A, eIF-5A, RpS3A, RpL14, RpL6, Rbp1-like, RpS9
GO:0000278	mitotic cell cycle	3.70753e-17	9.10941e-20	34	141	550	16085	0	0	RpL8, RpL22, sta, RpS15, Ef2b, RpL19, RpL3, RpL18, RpL35, RpS18, RpL10Ab, RpS4, RpS16, RpS11, RpL30, RpL17, RpS5a, RpL7, RpL13, RpS30, RpL31, RpS13, RpL21, RpL23, RpL36A, RpL10, RpL9, eIF-4a, RpL18A, RpS3A, RpL27A, RpL14, RpL6, RpS9
GO:0044238	primary metabolic process	8.46641e-16	2.0802e-18	93	141	4874	16085	0	0	Rack1, Fad2, RpL40, CG5618, RpL3, RpL18, RpS17, RpL35, His4r, RpS18, RpL10Ab, RpL15, RpS16, Cyp1, RpS11, RpL30, RpL17, RpS8, alphaTry, RpL7, RpS24, emc, RpL13, Cp1, CG10472, RpL31, Spase12, RpS12, ics, RpL36, CG15117, RpL41, RpL5, Ser6, RpS2, RpL38, CG17928, Nep2, RpS23, RpS10b, FK506-bp2, RpS3A, eIF-5A, RpL6, Rbp1-like, Mtpalpha, CG6726, RpS9, RpS27, RpL8, Yp3, RpS19a, RpL22, RpL35A, CG8891, sta…
GO:0022402	cell cycle process	7.35081e-15	1.8061e-17	38	141	840	16085	0	0	RpL8, Fad2, RpL22, sta, RpS15, Ef2b, RpL19, RpL3, RpL18, RpL35, His4r, RpS18, RpL10Ab, RpS4, RpS16, RpS11, RpL30, RpL17, RpS5a, RpL7, RpL13, RpS30, RpL23A, RpL31, RpS13, RpL21, RpL23, RpL36A, RpL10, RpL9, eIF-4a, RpS23, RpL18A, RpL27A, RpS3A, RpL14, RpL6, RpS9
GO:0071704	organic substance metabolic process	2.4787e-14	6.09018e-17	94	141	5209	16085	0	0	Rack1, Fad2, RpL40, CG5618, RpL3, RpL18, RpS17, RpL35, His4r, RpS18, RpL10Ab, RpL15, RpS16, Cyp1, RpS11, RpL30, RpL17, RpS8, alphaTry, RpL7, RpS24, emc, RpL13, Cp1, CG10472, RpL31, Spase12, RpS12, ics, RpL36, CG15117, RpL41, RpL5, Ser6, RpS2, RpL38, CG17928, Nep2, RpS23, RpS10b, FK506-bp2, RpS3A, eIF-5A, RpL6, Rbp1-like, Mtpalpha, CG6726, RpS9, RpS27, RpL8, Yp3, RpS19a, RpL22, RpL35A, CG8891, sta…
GO:0008152	metabolic process	1.10719e-13	2.72037e-16	99	141	5854	16085	0	0	Rack1, Fad2, RpL40, CG5618, RpL3, RpL18, RpS17, RpL35, His4r, RpS18, RpL10Ab, Cyp6g1, RpL15, RpS16, Cyp1, RpS11, RpL30, RpL17, RpS8, alphaTry, RpL7, RpS24, emc, RpL13, Cp1, CG10472, RpL31, Spase12, RpS12, ics, RpL36, CG15117, RpL41, RpL5, Ser6, RpS2, RpL38, CG17928, Nep2, RpS23, RpS10b, FK506-bp2, RpS3A, eIF-5A, RpL6, Rbp1-like, Mtpalpha, CG6726, RpS9, RpS27, RpL8, Yp3, RpS19a, RpL22, RpL35A, CG8…
GO:0007049	cell cycle	1.55109e-12	3.81102e-15	38	141	989	16085	0	0	RpL8, Fad2, RpL22, sta, RpS15, Ef2b, RpL19, RpL3, RpL18, RpL35, His4r, RpS18, RpL10Ab, RpS4, RpS16, RpS11, RpL30, RpL17, RpS5a, RpL7, RpL13, RpS30, RpL23A, RpL31, RpS13, RpL21, RpL23, RpL36A, RpL10, RpL9, eIF-4a, RpS23, RpL18A, RpL27A, RpS3A, RpL14, RpL6, RpS9
GO:0043170	macromolecule metabolic process	5.97127e-12	1.46714e-14	80	141	4219	16085	0	0	Rack1, RpL40, CG5618, RpL3, RpL18, RpS17, RpL35, His4r, RpS18, RpL10Ab, RpL15, RpS16, Cyp1, RpS11, RpL30, RpL17, RpS8, alphaTry, RpL7, RpS24, emc, RpL13, Cp1, CG10472, RpL31, Spase12, RpS12, ics, RpL36, RpL41, RpL5, Ser6, RpS2, RpL38, Nep2, RpS23, RpS10b, FK506-bp2, RpS3A, eIF-5A, RpL6, Rbp1-like, RpS9, RpS27, RpL8, RpS19a, RpL22, RpL35A, sta, RpS15, RpS21, Ef2b, RpL19, Bace, RpLP1, RpS4, RpS5a, …
GO:0044260	cellular macromolecule metabolic process	2.1899e-11	5.38058e-14	71	141	3491	16085	0	0	Rack1, RpL40, RpL3, RpL18, RpS17, RpL35, His4r, RpS18, RpL10Ab, RpL15, RpS16, Cyp1, RpS11, RpL30, RpL17, RpS8, RpL7, RpS24, emc, RpL13, RpL31, Spase12, RpS12, RpL36, ics, RpL41, RpL5, RpS2, RpL38, RpS23, RpS10b, FK506-bp2, RpS3A, eIF-5A, RpL6, Rbp1-like, RpS9, RpS27, RpL8, RpS19a, RpL22, RpL35A, sta, RpS15, RpS21, Ef2b, RpL19, RpLP1, RpS4, RpS5a, RpS28b, RpS30, RpL23A, RpS13, RpS29, RpL21, RpL23,…
GO:0044237	cellular metabolic process	2.95233e-11	7.25388e-14	82	141	4527	16085	0	0	Rack1, Fad2, RpL40, CG5618, RpL3, RpL18, RpS17, RpL35, His4r, RpS18, RpL10Ab, Cyp6g1, RpL15, RpS16, Cyp1, RpS11, RpL30, RpL17, RpS8, RpL7, RpS24, emc, RpL13, RpL31, Spase12, RpS12, ics, RpL36, RpL41, RpL5, RpS2, RpL38, CG17928, RpS23, RpS10b, FK506-bp2, RpS3A, eIF-5A, RpL6, Rbp1-like, Mtpalpha, CG6726, RpS9, RpS27, RpL8, RpS19a, RpL22, RpL35A, CG8891, sta, CG5508, RpS15, RpS21, Ef2b, RpL19, RpLP1…
GO:0071840	cellular component organization or biogenesis	2.56628e-10	6.30536e-13	57	141	2485	16085	0	0	NijA, RpL8, Rack1, Yp3, RpL22, CG8891, sta, CG5508, RpS15, RpS21, Ef2b, RpL19, RpL3, RpL18, RpS17, IM4, RpL35, His4r, RpS18, RpL10Ab, RpS4, RpS16, RpS11, RpL30, RpL17, RpS8, RpS5a, RpL7, emc, daw, RpS28b, RpL13, RpL23A, RpS30, RpL31, RpS13, RpL21, Yp2, RpL23, RpL36A, RpL10, eIF-4a, Yp1, RpL9, kon, RpS23, RpL18A, Tctp, Hsc70-4, RpL27A, RpS3A, eIF-5A, RpL14, RpL6, Rbp1-like, bigmax, RpS9
GO:0016043	cellular component organization	3.64392e-09	8.95313e-12	54	141	2408	16085	0	0	NijA, RpL8, Rack1, Yp3, RpL22, CG8891, sta, CG5508, RpS15, Ef2b, RpL19, RpL3, RpL18, RpS17, IM4, RpL35, His4r, RpS18, RpL10Ab, RpS4, RpS16, RpS11, RpL30, RpL17, RpS5a, RpL7, emc, RpL13, daw, RpL23A, RpS30, RpL31, RpS13, RpL21, Yp2, RpL23, RpL36A, RpL10, eIF-4a, Yp1, RpL9, kon, RpS23, RpL18A, Tctp, Hsc70-4, RpL27A, RpS3A, eIF-5A, RpL14, RpL6, Rbp1-like, bigmax, RpS9
GO:0009987	cellular process	2.54256e-07	6.24706e-10	103	141	7657	16085	0	0	Rack1, Fad2, RpL40, CG5618, RpL3, RpL18, RpS17, RpL35, His4r, RpS18, RpL10Ab, Cyp6g1, RpL15, RpS16, Cyp1, RpS11, RpL30, RpL17, RpS8, RpL7, RpS24, emc, RpL13, CG8468, Cp1, ImpL2, RpL31, Spase12, RpS12, ics, RpL36, RpL41, RpL5, RpS2, RpL38, Sgt, CG17928, RpS23, m2, RpS10b, FK506-bp2, RpS3A, eIF-5A, RpL6, Rbp1-like, Mtpalpha, CG6726, RpS9, RpS27, NijA, RpL8, Yp3, RpS19a, RpL22, RpL35A, CG8891, sta, …
GO:0006996	organelle organization	2.97305e-07	7.3048e-10	38	141	1475	16085	0	0	RpL8, RpL22, sta, RpS15, Ef2b, RpL19, RpL3, RpL18, RpS17, RpL35, His4r, RpS18, RpL10Ab, RpS4, RpS16, RpS11, RpL30, RpL17, RpS5a, RpL7, RpL13, RpS30, RpL23A, RpL31, RpS13, RpL21, RpL23, RpL36A, RpL10, RpL9, eIF-4a, RpS23, RpL18A, RpL27A, RpS3A, RpL14, RpL6, RpS9
GO:0006414	translational elongation	7.97591e-07	1.95968e-09	7	141	26	16085	0	0	eIF-5A, RpLP1, RpS21, RpLP2, Ef2b, RpS17, RpS8
GO:0042274	ribosomal small subunit biogenesis	0.000156868	3.85426e-07	4	141	8	16085	0	0	RpS21, RpS17, RpS8, sta
GO:0000462	maturation of SSU-rRNA from tricistronic rRNA transcript (SSU-rRNA, 5.8S rRNA, LSU-rRNA)	0.000268395	6.59447e-07	3	141	3	16085	0	0	RpS21, RpS8, sta
GO:0030490	maturation of SSU-rRNA	0.000268395	6.59447e-07	3	141	3	16085	0	0	RpS21, RpS8, sta
GO:0044763	single-organism cellular process	0.000298829	7.34224e-07	76	141	5447	16085	0	0	Rack1, Fad2, RpL3, RpL18, RpS17, RpL35, His4r, RpS18, RpL10Ab, Cyp6g1, RpS16, Cyp1, RpS11, RpL30, RpL17, RpS8, RpL7, emc, RpL13, CG8468, Cp1, ImpL2, RpL31, ics, Sgt, CG17928, RpS23, m2, FK506-bp2, RpS3A, eIF-5A, RpL6, RpS9, RpL8, NijA, Yp3, RpL22, CG8891, sta, salt, RpS15, Rfabg, Ef2b, RpL19, MtnB, IM4, RpS4, Fer2LCH, Nplp2, RpS5a, tadr, RpS28b, daw, RpS30, RpL23A, RpS13, RpS29, Yp2, RpL21, RpL23…
Cellular Component
GO:0044391	ribosomal subunit	5.26499e-75	7.52141e-77	57	141	177	16085	0	0	RpS27, RpL8, RpS19a, RpL22, RpL40, RpL35A, sta, RpS15, RpS21, RpL19, RpL3, RpL18, RpS17, RpL35, RpLP1, RpS18, RpL10Ab, RpL15, RpS4, RpS16, RpS11, RpL30, RpL17, RpS8, RpS5a, RpL7, RpS24, RpL13, RpS28b, RpL23A, RpS30, RpL31, RpS13, RpS12, RpL21, RpS29, RpL23, RpLP2, RpL36, RpL41, RpL36A, RpL5, RpS2, RpL10, RpL38, RpL9, RpS14a, RpS23, RpS25, RpL18A, RpS10b, RpL29, RpL27A, RpS3A, RpL14, RpL6, RpS9
GO:0022626	cytosolic ribosome	4.81189e-72	6.87413e-74	57	141	196	16085	0	0	RpS27, RpL8, RpS19a, RpL22, RpL40, RpL35A, sta, RpS15, RpS21, RpL19, RpL3, RpL18, RpS17, RpL35, RpLP1, RpS18, RpL10Ab, RpL15, RpS4, RpS16, RpS11, RpL30, RpL17, RpS8, RpS5a, RpL7, RpS24, RpL13, RpS28b, RpL23A, RpS30, RpL31, RpS13, RpS12, RpL21, RpS29, RpL23, RpLP2, RpL36, RpL41, RpL36A, RpL5, RpS2, RpL10, RpL38, RpL9, RpS14a, RpS23, RpS25, RpL18A, RpS10b, RpL29, RpL27A, RpS3A, RpL14, RpL6, RpS9
GO:0044445	cytosolic part	2.43213e-66	3.47448e-68	57	141	240	16085	0	0	RpS27, RpL8, RpS19a, RpL22, RpL40, RpL35A, sta, RpS15, RpS21, RpL19, RpL3, RpL18, RpS17, RpL35, RpLP1, RpS18, RpL10Ab, RpL15, RpS4, RpS16, RpS11, RpL30, RpL17, RpS8, RpS5a, RpL7, RpS24, RpL13, RpS28b, RpL23A, RpS30, RpL31, RpS13, RpS12, RpL21, RpS29, RpL23, RpLP2, RpL36, RpL41, RpL36A, RpL5, RpS2, RpL10, RpL38, RpL9, RpS14a, RpS23, RpS25, RpL18A, RpS10b, RpL29, RpL27A, RpS3A, RpL14, RpL6, RpS9
GO:0005840	ribosome	7.64261e-62	1.0918e-63	57	141	283	16085	0	0	RpS27, RpL8, RpS19a, RpL22, RpL40, RpL35A, sta, RpS15, RpS21, RpL19, RpL3, RpL18, RpS17, RpL35, RpLP1, RpS18, RpL10Ab, RpL15, RpS4, RpS16, RpS11, RpL30, RpL17, RpS8, RpS5a, RpL7, RpS24, RpL13, RpS28b, RpL23A, RpS30, RpL31, RpS13, RpS12, RpL21, RpS29, RpL23, RpLP2, RpL36, RpL41, RpL36A, RpL5, RpS2, RpL10, RpL38, RpL9, RpS14a, RpS23, RpS25, RpL18A, RpS10b, RpL29, RpL27A, RpS3A, RpL14, RpL6, RpS9
GO:0022625	cytosolic large ribosomal subunit	9.53193e-50	1.3617e-51	32	141	59	16085	0	0	RpL23A, RpL8, RpL22, RpL40, RpL31, RpL35A, RpL21, RpL23, RpLP2, RpL36, RpL41, RpL36A, RpL5, RpL19, RpL3, RpL18, RpL38, RpL10, RpL9, RpL35, RpLP1, RpL10Ab, RpL15, RpL18A, RpL30, RpL29, RpL17, RpL27A, RpL14, RpL6, RpL7, RpL13
GO:0005829	cytosol	1.16516e-46	1.66451e-48	63	141	690	16085	0	0	RpS27, RpL8, RpS19a, RpL22, RpL40, RpL35A, sta, RpS15, RpS21, Ef2b, RpL19, RpL3, RpL18, RpS17, RpL35, RpLP1, RpS18, RpL10Ab, RpL15, RpS4, RpS16, Cyp1, RpS11, RpL30, RpL17, RpS8, RpS5a, RpL7, RpS24, RpL13, RpS28b, RpL23A, Adh, RpS30, RpL31, RpS13, RpS12, RpL21, RpS29, RpL23, RpLP2, RpL36, RpL41, RpL36A, RpL5, RpS2, RpL10, RpL38, eIF-4a, RpL9, RpS14a, RpS23, RpS25, RpL18A, RpS10b, RpL29, RpL27A, Rp…
GO:0030529	ribonucleoprotein complex	1.0127e-45	1.44671e-47	60	141	617	16085	0	0	RpS27, RpL8, Rack1, RpS19a, RpL22, RpL40, RpL35A, sta, RpS15, RpS21, RpL19, RpL3, RpL18, RpS17, RpL35, RpLP1, RpS18, RpL10Ab, RpL15, RpS4, RpS16, RpS11, RpL30, RpL17, RpS8, RpS5a, RpL7, RpS24, RpL13, RpS28b, RpL23A, RpS30, RpL31, RpS13, RpS12, RpL21, RpS29, RpL23, RpLP2, RpL36, RpL41, RpL36A, RpL5, RpS2, RpL10, RpL38, RpL9, RpS14a, RpS23, RpS25, RpL18A, RpS10b, RpL29, Hsc70-4, RpL27A, RpS3A, RpL1…
GO:0022627	cytosolic small ribosomal subunit	1.47932e-39	2.11332e-41	25	141	43	16085	0	0	RpS27, RpS30, RpS19a, RpS13, RpS12, sta, RpS15, RpS29, RpS21, RpS2, RpS17, RpS14a, RpS18, RpS23, RpS25, RpS4, RpS16, RpS11, RpS10b, RpS8, RpS3A, RpS5a, RpS24, RpS9, RpS28b
GO:0015934	large ribosomal subunit	5.34438e-39	7.63484e-41	32	141	109	16085	0	0	RpL23A, RpL8, RpL22, RpL40, RpL31, RpL35A, RpL21, RpL23, RpLP2, RpL36, RpL41, RpL36A, RpL5, RpL19, RpL3, RpL18, RpL38, RpL10, RpL9, RpL35, RpLP1, RpL10Ab, RpL15, RpL18A, RpL30, RpL29, RpL17, RpL27A, RpL14, RpL6, RpL7, RpL13
GO:0043228	non-membrane-bounded organelle	1.61095e-34	2.30136e-36	71	141	1485	16085	0	0	Rack1, RpL40, RpL3, RpL18, RpS17, RpL35, His4r, RpS18, RpL10Ab, RpL15, RpS16, Cyp1, RpS11, RpL30, RpL17, RpS8, RpL7, RpS24, RpL13, RpL31, RpS12, RpL36, RpL41, RpL5, RpS2, RpL38, RpS23, RpS10b, RpS3A, RpL6, Mtpalpha, RpS9, RpS27, RpL8, Yp3, RpS19a, RpL22, RpL35A, sta, RpS15, RpS21, Rfabg, Ef2b, RpL19, RpLP1, RpS4, fabp, RpS5a, RpS28b, RpS30, Adh, RpL23A, RpS13, RpS29, Yp2, RpL21, RpL23, RpLP2, RpL…
GO:0043232	intracellular non-membrane-bounded organelle	1.61095e-34	2.30136e-36	71	141	1485	16085	0	0	Rack1, RpL40, RpL3, RpL18, RpS17, RpL35, His4r, RpS18, RpL10Ab, RpL15, RpS16, Cyp1, RpS11, RpL30, RpL17, RpS8, RpL7, RpS24, RpL13, RpL31, RpS12, RpL36, RpL41, RpL5, RpS2, RpL38, RpS23, RpS10b, RpS3A, RpL6, Mtpalpha, RpS9, RpS27, RpL8, Yp3, RpS19a, RpL22, RpL35A, sta, RpS15, RpS21, Rfabg, Ef2b, RpL19, RpLP1, RpS4, fabp, RpS5a, RpS28b, RpS30, Adh, RpL23A, RpS13, RpS29, Yp2, RpL21, RpL23, RpLP2, RpL…
GO:0015935	small ribosomal subunit	6.86624e-32	9.80892e-34	25	141	74	16085	0	0	RpS27, RpS30, RpS19a, RpS13, RpS12, sta, RpS15, RpS29, RpS21, RpS2, RpS17, RpS14a, RpS18, RpS23, RpS25, RpS4, RpS16, RpS11, RpS10b, RpS8, RpS3A, RpS5a, RpS24, RpS9, RpS28b
GO:0044444	cytoplasmic part	4.0028e-28	5.71828e-30	78	141	2319	16085	0	0	Rack1, Fad2, RpL40, RpL3, RpL18, RpS17, RpL35, His4r, RpS18, RpL10Ab, RpL15, RpS16, Cyp1, RpS11, RpL30, RpL17, RpS8, RpL7, RpS24, RpL13, Cp1, RpL31, Spase12, RpS12, RpL36, RpL41, RpL5, RpS2, RpL38, RpS23, RpS10b, RpS3A, eIF-5A, RpL6, Mtpalpha, RpS9, RpS27, RpL8, Yp3, RpS19a, RpL22, RpL35A, sta, CG5508, RpS15, RpS21, Rfabg, Ef2b, RpL19, RpLP1, RpS4, Fer2LCH, RpS5a, RpS28b, RpS30, Adh, RpL23A, RpS1…
GO:0005737	cytoplasm	3.86723e-25	5.52462e-27	83	141	2940	16085	0	0	Rack1, Fad2, RpL40, CG5618, RpL3, RpL18, RpS17, RpL35, His4r, RpS18, RpL10Ab, RpL15, RpS16, Cyp1, RpS11, RpL30, RpL17, RpS8, RpL7, RpS24, emc, RpL13, Cp1, RpL31, Spase12, RpS12, RpL36, RpL41, RpL5, RpS2, RpL38, RpS23, RpS10b, FK506-bp2, RpS3A, eIF-5A, RpL6, Mtpalpha, CG6726, RpS9, RpS27, RpL8, Yp3, RpS19a, RpL22, RpL35A, sta, CG5508, RpS15, Rfabg, RpS21, Ef2b, RpL19, RpLP1, RpS4, Fer2LCH, RpS5a, …
GO:0044446	intracellular organelle part	9.19912e-24	1.31416e-25	74	141	2399	16085	0	0	Rack1, RpL40, RpL3, RpL18, RpS17, RpL35, His4r, RpS18, RpL10Ab, RpL15, RpS16, Cyp1, RpS11, RpL30, RpL17, RpS8, RpL7, RpS24, RpL13, RpL31, Spase12, RpS12, RpL36, RpL41, RpL5, RpS2, RpL38, RpS23, RpS10b, RpS3A, RpL6, Rbp1-like, Mtpalpha, RpS9, RpS27, RpL8, Yp3, RpS19a, RpL22, RpL35A, sta, CG5508, RpS15, RpS21, Rfabg, Ef2b, RpL19, RpLP1, RpS4, fabp, RpS5a, RpS28b, RpS30, Adh, RpL23A, RpS13, RpS29, Y…
GO:0032991	macromolecular complex	1.64716e-23	2.35309e-25	76	141	2565	16085	0	0	Rack1, RpL40, RpL3, RpL18, RpS17, RpL35, His4r, RpS18, RpL10Ab, RpL15, RpS16, Cyp1, RpS11, RpL30, RpL17, RpS8, RpL7, RpS24, RpL13, RpL31, Spase12, RpS12, RpL36, RpL41, RpL5, RpS2, RpL38, RpS23, RpS10b, RpS3A, RpL6, Dyb, Rbp1-like, Mtpalpha, RpS9, RpS27, RpL8, Yp3, RpS19a, RpL22, RpL35A, sta, RpS15, RpS21, Rfabg, Ef2b, RpL19, RpLP1, RpS4, Fer2LCH, fabp, RpS5a, RpS28b, RpS30, Adh, RpL23A, RpS13, Rp…
GO:0044422	organelle part	1.82422e-23	2.60603e-25	74	141	2425	16085	0	0	Rack1, RpL40, RpL3, RpL18, RpS17, RpL35, His4r, RpS18, RpL10Ab, RpL15, RpS16, Cyp1, RpS11, RpL30, RpL17, RpS8, RpL7, RpS24, RpL13, RpL31, Spase12, RpS12, RpL36, RpL41, RpL5, RpS2, RpL38, RpS23, RpS10b, RpS3A, RpL6, Rbp1-like, Mtpalpha, RpS9, RpS27, RpL8, Yp3, RpS19a, RpL22, RpL35A, sta, CG5508, RpS15, RpS21, Rfabg, Ef2b, RpL19, RpLP1, RpS4, fabp, RpS5a, RpS28b, RpS30, Adh, RpL23A, RpS13, RpS29, Y…
GO:0043229	intracellular organelle	1.50376e-15	2.14822e-17	83	141	4063	16085	0	0	Rack1, Fad2, RpL40, RpL3, RpL18, RpS17, RpL35, His4r, RpS18, RpL10Ab, Cyp6g1, RpL15, RpS16, Cyp1, RpS11, RpL30, RpL17, RpS8, RpL7, RpS24, emc, RpL13, Cp1, RpL31, Spase12, RpS12, RpL36, RpL41, RpL5, RpS2, RpL38, RpS23, RpS10b, RpS3A, RpL6, Rbp1-like, Mtpalpha, RpS9, RpS27, RpL8, Yp3, RpS19a, RpL22, RpL35A, sta, CG5508, RpS15, Rfabg, RpS21, Ef2b, RpL19, RpLP1, RpS4, Fer2LCH, fabp, RpS5a, RpS28b, Rp…
GO:0043226	organelle	2.57375e-15	3.67678e-17	83	141	4097	16085	0	0	Rack1, Fad2, RpL40, RpL3, RpL18, RpS17, RpL35, His4r, RpS18, RpL10Ab, Cyp6g1, RpL15, RpS16, Cyp1, RpS11, RpL30, RpL17, RpS8, RpL7, RpS24, emc, RpL13, Cp1, RpL31, Spase12, RpS12, RpL36, RpL41, RpL5, RpS2, RpL38, RpS23, RpS10b, RpS3A, RpL6, Rbp1-like, Mtpalpha, RpS9, RpS27, RpL8, Yp3, RpS19a, RpL22, RpL35A, sta, CG5508, RpS15, Rfabg, RpS21, Ef2b, RpL19, RpLP1, RpS4, Fer2LCH, fabp, RpS5a, RpS28b, Rp…
GO:0044424	intracellular part	1.76357e-12	2.51939e-14	89	141	5144	16085	0	0	Rack1, Fad2, RpL40, CG5618, RpL3, RpL18, RpS17, RpL35, His4r, RpS18, RpL10Ab, Cyp6g1, RpL15, RpS16, Cyp1, RpS11, RpL30, RpL17, RpS8, RpL7, RpS24, emc, RpL13, Cp1, RpL31, Spase12, RpS12, RpL36, RpL41, RpL5, RpS2, RpL38, RpS23, RpS10b, FK506-bp2, RpS3A, eIF-5A, RpL6, Rbp1-like, Mtpalpha, CG6726, RpS9, RpS27, RpL8, Yp3, RpS19a, RpL22, RpL35A, sta, CG5508, RpS15, Rfabg, RpS21, Ef2b, RpL19, RpLP1, RpS…
GO:0005622	intracellular	5.62959e-12	8.04227e-14	89	141	5236	16085	0	0	Rack1, Fad2, RpL40, CG5618, RpL3, RpL18, RpS17, RpL35, His4r, RpS18, RpL10Ab, Cyp6g1, RpL15, RpS16, Cyp1, RpS11, RpL30, RpL17, RpS8, RpL7, RpS24, emc, RpL13, Cp1, RpL31, Spase12, RpS12, RpL36, RpL41, RpL5, RpS2, RpL38, RpS23, RpS10b, FK506-bp2, RpS3A, eIF-5A, RpL6, Rbp1-like, Mtpalpha, CG6726, RpS9, RpS27, RpL8, Yp3, RpS19a, RpL22, RpL35A, sta, CG5508, RpS15, Rfabg, RpS21, Ef2b, RpL19, RpLP1, RpS…
GO:0005623	cell	1.8124e-10	2.58914e-12	92	141	5848	16085	0	0	Rack1, Fad2, RpL40, CG5618, RpL3, RpL18, RpS17, RpL35, His4r, RpS18, RpL10Ab, Cyp6g1, RpL15, RpS16, Cyp1, RpS11, RpL30, RpL17, RpS8, RpL7, RpS24, emc, RpL13, Cp1, RpL31, Spase12, RpS12, RpL36, RpL41, RpL5, RpS2, RpL38, RpS23, RpS10b, FK506-bp2, RpS3A, eIF-5A, RpL6, Dyb, Rbp1-like, Mtpalpha, CG6726, RpS9, RpS27, RpL8, Yp3, RpS19a, RpL22, RpL35A, sta, CG5508, salt, RpS15, Rfabg, RpS21, Ef2b, RpL19,…
GO:0044464	cell part	1.8124e-10	2.58914e-12	92	141	5848	16085	0	0	Rack1, Fad2, RpL40, CG5618, RpL3, RpL18, RpS17, RpL35, His4r, RpS18, RpL10Ab, Cyp6g1, RpL15, RpS16, Cyp1, RpS11, RpL30, RpL17, RpS8, RpL7, RpS24, emc, RpL13, Cp1, RpL31, Spase12, RpS12, RpL36, RpL41, RpL5, RpS2, RpL38, RpS23, RpS10b, FK506-bp2, RpS3A, eIF-5A, RpL6, Dyb, Rbp1-like, Mtpalpha, CG6726, RpS9, RpS27, RpL8, Yp3, RpS19a, RpL22, RpL35A, sta, CG5508, salt, RpS15, Rfabg, RpS21, Ef2b, RpL19,…
GO:0000228	nuclear chromosome	1.12626e-06	1.60895e-08	11	141	128	16085	0	0	RpL8, RpS18, RpS11, RpS13, Hsc70-4, RpS15, RpS5a, RpL36, RpL41, RpS2, RpS9
GO:0005875	microtubule associated complex	1.14027e-05	1.62896e-07	16	141	371	16085	0	0	Adh, Rack1, Yp3, RpL40, sta, Yp2, Rfabg, Ef2b, eIF-4a, Yp1, Fer1HCH, Cyp1, RpS10b, fabp, Hsc70-4, Mtpalpha
GO:0005730	nucleolus	2.26067e-05	3.22952e-07	10	141	136	16085	0	0	RpL8, RpS18, RpS11, RpS13, RpS15, RpS5a, RpL36, RpL41, RpS2, RpS9
GO:0015630	microtubule cytoskeleton	0.000394503	5.63576e-06	16	141	486	16085	0	0	Adh, Rack1, Yp3, RpL40, sta, Yp2, Rfabg, Ef2b, eIF-4a, Yp1, Fer1HCH, Cyp1, RpS10b, fabp, Hsc70-4, Mtpalpha
GO:0005811	lipid particle	0.00118324	1.69034e-05	10	141	211	16085	0	0	Adh, RpS27, His4r, Yp2, Rfabg, Yp3, Ef2b, Mtpalpha, Hsc70-4, Yp1
GO:0044430	cytoskeletal part	0.00226992	3.24274e-05	16	141	560	16085	0	0	Adh, Rack1, Yp3, RpL40, sta, Yp2, Rfabg, Ef2b, eIF-4a, Yp1, Fer1HCH, Cyp1, RpS10b, fabp, Hsc70-4, Mtpalpha
GO:0005856	cytoskeleton	0.00649723	9.28176e-05	16	141	612	16085	0.0007	0.02	Adh, Rack1, Yp3, RpL40, sta, Yp2, Rfabg, Ef2b, eIF-4a, Yp1, Fer1HCH, Cyp1, RpS10b, fabp, Hsc70-4, Mtpalpha
Molecular Function
GO:0003735	structural constituent of ribosome	1.08319e-62	1.16472e-64	57	141	273	16085	0	0	RpS27, RpL8, RpS19a, RpL22, RpL40, RpL35A, sta, RpS15, RpS21, RpL19, RpL3, RpL18, RpS17, RpL35, RpLP1, RpS18, RpL10Ab, RpL15, RpS4, RpS16, RpS11, RpL30, RpL17, RpS8, RpS5a, RpL7, RpS24, RpL13, RpS28b, RpL23A, RpS30, RpL31, RpS13, RpS12, RpL21, RpS29, RpL23, RpLP2, RpL36, RpL41, RpL36A, RpL5, RpS2, RpL10, RpL38, RpL9, RpS14a, RpS23, RpS25, RpL18A, RpS10b, RpL29, RpL27A, RpS3A, RpL14, RpL6, RpS9
GO:0005198	structural molecule activity	7.9844e-49	8.58538e-51	62	141	604	16085	0	0	RpS27, RpL8, Yp3, RpS19a, RpL22, RpL40, RpL35A, sta, RpS15, Rfabg, RpS21, RpL19, RpL3, RpL18, RpS17, RpL35, RpLP1, RpS18, RpL10Ab, RpL15, RpS4, RpS16, RpS11, RpL30, RpL17, RpS8, RpS5a, RpL7, RpS24, RpL13, RpS28b, RpL23A, RpS30, RpL31, RpS13, RpS12, RpL21, Yp2, RpS29, RpL23, RpLP2, RpL36, RpL41, RpL36A, RpL5, RpS2, RpL10, RpL38, RpL9, Yp1, RpS14a, RpS23, RpS25, RpL18A, RpS10b, RpL29, RpL27A, RpS3A…
GO:0043022	ribosome binding	0.0020918	2.24925e-05	3	141	7	16085	0	0	eIF-5A, RpS21, sta
GO:0019843	rRNA binding	0.00228591	2.45797e-05	4	141	20	16085	0	0	RpL5, RpL7, RpS9, RpL9
GO:0005506	iron ion binding	0.00740167	7.95879e-05	8	141	159	16085	0.016	0.08	CG17928, Cyp6g1, Fad2, Fer1HCH, Fer2LCH, Cyp4g1, Cyp18a1, CG31373
