# Supplementary material for: Intrapopulation Genome Size Variation in D. melanogaster Reflects Life History Variation and Plasticity
Source: PLoS Genet. 2014 Jul 24;10(7):e1004522. doi: 10.1371/journal.pgen.1004522 (PMC4109859; doi:10.1371/journal.pgen.1004522)
Supplement: Table S10 — Gene ontology analysis results from GOFinder of genes up-regulated in large genomes. (XLSX) [file pgen.1004522.s013.xlsx]

## Sheet: GOFinder Up Large
Table S10: GOFinder gene ontology analysis of genes up regulated in large genomes.
GOID	TERM	CORRECTED_PVALUE	UNCORRECTED_PVALUE	NUM_LIST_ANNOTATIONS	LIST_SIZE	TOTAL_NUM_ANNOTATIONS	POPULATION_SIZE	FDR_RATE	EXPECTED_FALSE_POSITIVES	ANNOTATED_GENES
Cellular Component
GO:0005576	extracellular region	0.000197225	2.43488e-06	31	220	910	16085	0	0	CG15199, CG9331, CCHa2, Lk, LanA, yellow-h, CG13676, Npc2g, Lsp1beta, zetaTry, Obp8a, yellow-b, CCHa1, CG31207, CG13618, Cht7, mp, retinin, CG14259, CG32354, Nplp4, obst-E, Spn42Dc, serp, PO45, to, CG17189, Npc2h, TepIII, Hml, Vago
GO:0005615	extracellular space	0.00825028	0.000101855	16	220	392	16085	0.05	0.1	CG15199, CCHa2, Lk, Lsp1beta, CCHa1, CG31207, CG13618, retinin, CG14259, Spn42Dc, PO45, to, CG17189, Npc2h, TepIII, Vago
GO:0044421	extracellular region part	0.00943506	0.000116482	18	220	482	16085	0.0333	0.1	CG15199, CCHa2, Lk, LanA, Lsp1beta, CCHa1, CG31207, CG13618, mp, retinin, CG14259, Spn42Dc, PO45, to, CG17189, Npc2h, TepIII, Vago
Molecular Function
GO:0016758	transferase activity, transferring hexosyl groups	0.000155524	9.04207e-07	12	220	148	16085	0	0	kkv, Ugt36Bc, CG11149, FucTA, GlyP, CG5724, pgant8, Ugt37a1, CG10170, CG4302, CG18869, Glycogenin
GO:0016757	transferase activity, transferring glycosyl groups	0.000711838	4.1386e-06	12	220	171	16085	0	0	kkv, Ugt36Bc, CG11149, FucTA, GlyP, CG5724, pgant8, Ugt37a1, CG10170, CG4302, CG18869, Glycogenin
GO:0008194	UDP-glycosyltransferase activity	0.00113165	6.57934e-06	9	220	96	16085	0	0	kkv, Ugt36Bc, CG11149, CG5724, pgant8, Ugt37a1, CG10170, CG4302, Glycogenin
GO:0020037	heme binding	0.00267393	1.55461e-05	10	220	134	16085	0	0	Cyp6d2, Cyp12d1-d, Cyp317a1, Cyp12d1-p, Cyp6t1, Cyp6a13, Cyp6a21, Cyp309a1, Cyp313b1, Cyp4aa1
GO:0046906	tetrapyrrole binding	0.00285379	1.65918e-05	10	220	135	16085	0	0	Cyp6d2, Cyp12d1-d, Cyp317a1, Cyp12d1-p, Cyp6t1, Cyp6a13, Cyp6a21, Cyp309a1, Cyp313b1, Cyp4aa1
GO:0009055	electron carrier activity	0.00562844	3.27235e-05	10	220	146	16085	0	0	Cyp6d2, Cyp12d1-d, Cyp317a1, Cyp12d1-p, Cyp6t1, Cyp6a13, Cyp6a21, Cyp309a1, Cyp313b1, Cyp4aa1
