# Supplementary material for: Intrapopulation Genome Size Variation in D. melanogaster Reflects Life History Variation and Plasticity
Source: PLoS Genet. 2014 Jul 24;10(7):e1004522. doi: 10.1371/journal.pgen.1004522 (PMC4109859; doi:10.1371/journal.pgen.1004522)
Supplement: Table S11 — Gene ontology analysis results from DAVID of genes down-regulated in small genomes. (XLSX) [file pgen.1004522.s014.xlsx]

## Sheet: DAVID Down Small
Table S11: DAVID gene ontology analysis of genes down regulated in small genomes.
GOID~Term	Count	%	PValue	List Total	Pop Hits	Pop Total	Fold Enrichment	FDR	Genes
Biological Process
GO:0043087~regulation of GTPase activity	4	4.34783	0.00420375	56	40	6682	11.9321	6.03743	1627250_AT, 1631388_AT, 1633470_AT, 1627431_AT
GO:0007351~tripartite regional subdivision	5	5.43478	0.0106274	56	105	6682	5.68197	14.61	1634398_A_AT, 1632784_AT, 1625295_AT, 1628435_AT, 1624555_AT
GO:0008595~determination of anterior/posterior axis, embryo	5	5.43478	0.0106274	56	105	6682	5.68197	14.61	1634398_A_AT, 1632784_AT, 1625295_AT, 1628435_AT, 1624555_AT
GO:0007426~tracheal outgrowth, open tracheal system	3	3.26087	0.0114948	56	20	6682	17.8982	15.7101	1632784_AT, 1625295_AT, 1626580_AT
GO:0000578~embryonic axis specification	5	5.43478	0.0124538	56	110	6682	5.4237	16.9108	1634398_A_AT, 1632784_AT, 1625295_AT, 1628435_AT, 1624555_AT
GO:0009948~anterior/posterior axis specification	5	5.43478	0.0132373	56	112	6682	5.32685	17.8801	1634398_A_AT, 1632784_AT, 1625295_AT, 1628435_AT, 1624555_AT
GO:0032313~regulation of Rab GTPase activity	3	3.26087	0.0190533	56	26	6682	13.7679	24.7517	1627250_AT, 1633470_AT, 1627431_AT
GO:0032483~regulation of Rab protein signal transduction	3	3.26087	0.0190533	56	26	6682	13.7679	24.7517	1627250_AT, 1633470_AT, 1627431_AT
GO:0051336~regulation of hydrolase activity	4	4.34783	0.0195898	56	70	6682	6.81837	25.3578	1627250_AT, 1631388_AT, 1633470_AT, 1627431_AT
GO:0007265~Ras protein signal transduction	3	3.26087	0.0204702	56	27	6682	13.2579	26.3425	1623853_AT, 1632784_AT, 1625295_AT
GO:0009952~anterior/posterior pattern formation	5	5.43478	0.022276	56	131	6682	4.55425	28.3246	1634398_A_AT, 1632784_AT, 1625295_AT, 1628435_AT, 1624555_AT
GO:0030111~regulation of Wnt receptor signaling pathway	3	3.26087	0.0249745	56	30	6682	11.9321	31.1939	1630269_S_AT, 1637785_AT, 1623403_S_AT
GO:0046578~regulation of Ras protein signal transduction	4	4.34783	0.0260048	56	78	6682	6.11905	32.2609	1627250_AT, 1640838_S_AT, 1633470_AT, 1627431_AT
GO:0006259~DNA metabolic process	6	6.52174	0.0279856	56	209	6682	3.4255	34.2691	1630995_AT, 1632949_AT, 1623403_S_AT, 1635299_AT, 1631131_A_AT, 1632915_S_AT
GO:0032318~regulation of Ras GTPase activity	3	3.26087	0.0332816	56	35	6682	10.2276	39.3691	1627250_AT, 1633470_AT, 1627431_AT
GO:0051056~regulation of small GTPase mediated signal transduction	4	4.34783	0.0396275	56	92	6682	5.18789	44.9938	1627250_AT, 1640838_S_AT, 1633470_AT, 1627431_AT
GO:0009798~axis specification	5	5.43478	0.0404256	56	158	6682	3.77599	45.6657	1634398_A_AT, 1632784_AT, 1625295_AT, 1628435_AT, 1624555_AT
GO:0048477~oogenesis	8	8.69565	0.0408942	56	393	6682	2.42893	46.0566	1634398_A_AT, 1632404_AT, 1630995_AT, 1636034_AT, 1641317_AT, 1628435_AT, 1624555_AT, 1632915_S_AT
GO:0035295~tube development	4	4.34783	0.0418192	56	94	6682	5.07751	46.8206	1623853_AT, 1632784_AT, 1625295_AT, 1626580_AT
GO:0007292~female gamete generation	8	8.69565	0.044319	56	400	6682	2.38643	48.835	1634398_A_AT, 1632404_AT, 1630995_AT, 1636034_AT, 1641317_AT, 1628435_AT, 1624555_AT, 1632915_S_AT
GO:0009968~negative regulation of signal transduction	4	4.34783	0.0475616	56	99	6682	4.82107	51.3421	1640838_S_AT, 1625599_AT, 1637785_AT, 1623403_S_AT
GO:0033119~negative regulation of RNA splicing	2	2.17391	0.048399	56	6	6682	39.7738	51.9707	1628435_AT, 1632915_S_AT
GO:0010648~negative regulation of cell communication	4	4.34783	0.0487547	56	100	6682	4.77286	52.2354	1640838_S_AT, 1625599_AT, 1637785_AT, 1623403_S_AT
GO:0007264~small GTPase mediated signal transduction	4	4.34783	0.0549398	56	105	6682	4.54558	56.6264	1633254_AT, 1623853_AT, 1632784_AT, 1625295_AT
GO:0007350~blastoderm segmentation	5	5.43478	0.0561345	56	176	6682	3.38981	57.4299	1634398_A_AT, 1632784_AT, 1625295_AT, 1628435_AT, 1624555_AT
GO:0009994~oocyte differentiation	4	4.34783	0.0588239	56	108	6682	4.41931	59.1883	1634398_A_AT, 1628435_AT, 1624555_AT, 1632915_S_AT
GO:0007444~imaginal disc development	7	7.6087	0.0692557	56	354	6682	2.35946	65.3878	1634398_A_AT, 1631231_AT, 1632784_AT, 1630269_S_AT, 1637785_AT, 1625295_AT, 1632915_S_AT
GO:0009880~embryonic pattern specification	5	5.43478	0.0692708	56	189	6682	3.15665	65.396	1634398_A_AT, 1632784_AT, 1625295_AT, 1628435_AT, 1624555_AT
GO:0007314~oocyte anterior/posterior axis specification	3	3.26087	0.0772748	56	56	6682	6.39222	69.5438	1634398_A_AT, 1628435_AT, 1624555_AT
GO:0003002~regionalization	7	7.6087	0.0786323	56	366	6682	2.2821	70.1994	1634398_A_AT, 1631231_AT, 1632784_AT, 1630269_S_AT, 1625295_AT, 1628435_AT, 1624555_AT
GO:0035282~segmentation	5	5.43478	0.0792247	56	198	6682	3.01317	70.4814	1634398_A_AT, 1632784_AT, 1625295_AT, 1628435_AT, 1624555_AT
GO:0007464~R3/R4 cell fate commitment	2	2.17391	0.0793794	56	10	6682	23.8643	70.5547	1634398_A_AT, 1631231_AT
GO:0048056~R3/R4 cell differentiation	2	2.17391	0.0793794	56	10	6682	23.8643	70.5547	1634398_A_AT, 1631231_AT
GO:0008358~maternal determination of anterior/posterior axis, embryo	3	3.26087	0.0845432	56	59	6682	6.06719	72.904	1634398_A_AT, 1628435_AT, 1624555_AT
GO:0048024~regulation of nuclear mRNA splicing, via spliceosome	3	3.26087	0.0920119	56	62	6682	5.77362	75.9944	1636034_AT, 1628435_AT, 1632915_S_AT
GO:0050684~regulation of mRNA processing	3	3.26087	0.0920119	56	62	6682	5.77362	75.9944	1636034_AT, 1628435_AT, 1632915_S_AT
GO:0043484~regulation of RNA splicing	3	3.26087	0.0996672	56	65	6682	5.50714	78.8186	1636034_AT, 1628435_AT, 1632915_S_AT
Cellular Component
GO:0005694~chromosome	7	7.6087	0.00440554	26	284	4372	4.14464	4.80848	1641532_AT, 1638779_AT, 1633850_AT, 1623179_AT, 1629762_AT, 1626638_AT, 1628435_AT
GO:0000776~kinetochore	3	3.26087	0.011597	26	29	4372	17.3952	12.2073	1633850_AT, 1623179_AT, 1629762_AT
GO:0043228~non-membrane-bounded organelle	11	11.9565	0.0167317	26	872	4372	2.12121	17.1654	1641579_AT, 1631388_AT, 1641532_AT, 1641317_AT, 1638779_AT, 1633850_AT, 1623179_AT, 1629762_AT, 1626638_AT, 1628435_AT, 1626125_AT
GO:0043232~intracellular non-membrane-bounded organelle	11	11.9565	0.0167317	26	872	4372	2.12121	17.1654	1641579_AT, 1631388_AT, 1641532_AT, 1641317_AT, 1638779_AT, 1633850_AT, 1623179_AT, 1629762_AT, 1626638_AT, 1628435_AT, 1626125_AT
GO:0000775~chromosome, centromeric region	3	3.26087	0.0325262	26	50	4372	10.0892	30.8618	1633850_AT, 1623179_AT, 1629762_AT
GO:0044427~chromosomal part	5	5.43478	0.0363559	26	224	4372	3.75343	33.8557	1641532_AT, 1633850_AT, 1623179_AT, 1629762_AT, 1628435_AT
GO:0005700~polytene chromosome	3	3.26087	0.0823173	26	84	4372	6.00549	61.6639	1641532_AT, 1626638_AT, 1628435_AT
Molecular Function
GO:0005096~GTPase activator activity	4	4.34783	0.017455	58	72	7449	7.13506	19.2799	1627250_AT, 1631388_AT, 1633470_AT, 1627431_AT
GO:0005097~Rab GTPase activator activity	3	3.26087	0.020463	58	29	7449	13.286	22.2349	1627250_AT, 1633470_AT, 1627431_AT
GO:0030695~GTPase regulator activity	5	5.43478	0.0213865	58	139	7449	4.61982	23.1219	1627250_AT, 1633254_AT, 1631388_AT, 1633470_AT, 1627431_AT
GO:0060589~nucleoside-triphosphatase regulator activity	5	5.43478	0.0229273	58	142	7449	4.52222	24.5813	1627250_AT, 1633254_AT, 1631388_AT, 1633470_AT, 1627431_AT
GO:0004518~nuclease activity	4	4.34783	0.0294883	58	88	7449	5.83777	30.5154	1633171_AT, 1632949_AT, 1641293_AT, 1631131_A_AT
GO:0008047~enzyme activator activity	4	4.34783	0.031235	58	90	7449	5.70805	32.0213	1627250_AT, 1631388_AT, 1633470_AT, 1627431_AT
GO:0004661~protein geranylgeranyltransferase activity	2	2.17391	0.0450576	58	6	7449	42.8103	42.9233	1631388_AT, 1623853_AT
GO:0005083~small GTPase regulator activity	4	4.34783	0.0460274	58	105	7449	4.89261	43.6243	1627250_AT, 1631388_AT, 1633470_AT, 1627431_AT
GO:0005099~Ras GTPase activator activity	3	3.26087	0.0461757	58	45	7449	8.56207	43.7308	1627250_AT, 1633470_AT, 1627431_AT
GO:0004519~endonuclease activity	3	3.26087	0.0480424	58	46	7449	8.37594	45.0557	1633171_AT, 1641293_AT, 1631131_A_AT
GO:0008318~protein prenyltransferase activity	2	2.17391	0.0523708	58	7	7449	36.6946	48.0184	1631388_AT, 1623853_AT
GO:0016765~transferase activity, transferring alkyl or aryl (other than methyl) groups	3	3.26087	0.0746141	58	59	7449	6.53039	61.0615	1631388_AT, 1623853_AT, 1624732_AT
GO:0004659~prenyltransferase activity	2	2.17391	0.0881191	58	12	7449	21.4052	67.4373	1631388_AT, 1623853_AT
Other
wd repeat	5	5.43478	0.0223213	85	160	12553	4.61507	21.3828	1640904_AT, 1627247_AT, 1626638_AT, 1627803_AT, 1638447_S_AT
IPR001680:WD40 repeat	5	5.43478	0.0451962	75	181	9978	3.67514	43.024	1640904_AT, 1627247_AT, 1626638_AT, 1627803_AT, 1638447_S_AT
IPR005829:Sugar transporter, conserved site	3	3.26087	0.0491632	75	48	9978	8.315	45.8374	1632404_AT, 1639587_S_AT, 1631131_A_AT
IPR015943:WD40/YVTN repeat-like	5	5.43478	0.0515174	75	189	9978	3.51958	47.4461	1640904_AT, 1627247_AT, 1626638_AT, 1627803_AT, 1638447_S_AT
SM00320:WD40	5	5.43478	0.0604199	40	181	4725	3.26312	43.8302	1640904_AT, 1627247_AT, 1626638_AT, 1627803_AT, 1638447_S_AT
IPR019782:WD40 repeat 2	4	4.34783	0.0826864	75	138	9978	3.85623	64.9975	1640904_AT, 1627247_AT, 1626638_AT, 1627803_AT
zinc	8	8.69565	0.0867245	85	570	12553	2.07273	61.9705	1624189_AT, 1633254_AT, 1626550_AT, 1630995_AT, 1638779_AT, 1625295_AT, 1634504_A_AT, 1636412_AT
IPR017986:WD40 repeat, region	4	4.34783	0.0911892	75	144	9978	3.69556	68.7459	1640904_AT, 1627247_AT, 1626638_AT, 1627803_AT
IPR019781:WD40 repeat, subgroup	4	4.34783	0.0970537	75	148	9978	3.59568	71.1126	1640904_AT, 1627247_AT, 1626638_AT, 1627803_AT
IPR001357:BRCT	2	2.17391	0.0990302	75	14	9978	19.0057	71.8723	1626590_A_AT, 1635299_AT
