# Supplementary material for: Intrapopulation Genome Size Variation in D. melanogaster Reflects Life History Variation and Plasticity
Source: PLoS Genet. 2014 Jul 24;10(7):e1004522. doi: 10.1371/journal.pgen.1004522 (PMC4109859; doi:10.1371/journal.pgen.1004522)
Supplement: Table S12 — Gene ontology analysis results from DAVID of genes down-regulated in large genomes. (XLSX) [file pgen.1004522.s015.xlsx]

## Sheet: DAVID Down Large
Table S12: DAVID gene ontology analysis of genes down regulated in large genomes.
GOID~Term	Count	%	PValue	List Total	Pop Hits	Pop Total	Fold Enrichment	FDR	Genes
Biological Process
GO:0007304~chorion-containing eggshell formation	10	10.6383	4.03479e-09	54	73	6682	16.9508	5.62569e-06	1636228_AT, 1629380_AT, 1641651_AT, 1635503_AT, 1634091_AT, 1626103_AT, 1641158_A_AT, 1634330_AT, 1631556_AT, 1624061_AT
GO:0030703~eggshell formation	10	10.6383	4.03479e-09	54	73	6682	16.9508	5.62569e-06	1636228_AT, 1629380_AT, 1641651_AT, 1635503_AT, 1634091_AT, 1626103_AT, 1641158_A_AT, 1634330_AT, 1631556_AT, 1624061_AT
GO:0030707~ovarian follicle cell development	11	11.7021	5.00894e-07	54	165	6682	8.24938	0.000698393	1636228_AT, 1629380_AT, 1629648_S_AT, 1641651_AT, 1635503_AT, 1634091_AT, 1626103_AT, 1641158_A_AT, 1634330_AT, 1631556_AT, 1624061_AT
GO:0007306~eggshell chorion assembly	7	7.44681	5.49908e-06	54	58	6682	14.9342	0.00766708	1636228_AT, 1629380_AT, 1634091_AT, 1626103_AT, 1641158_A_AT, 1634330_AT, 1631556_AT
GO:0030704~vitelline membrane formation	4	4.25532	2.56621e-05	54	8	6682	61.8704	0.0357747	1636228_AT, 1641651_AT, 1635503_AT, 1624061_AT
GO:0007305~vitelline membrane formation in chorion-containing eggshell	4	4.25532	2.56621e-05	54	8	6682	61.8704	0.0357747	1636228_AT, 1641651_AT, 1635503_AT, 1624061_AT
GO:0010927~cellular component assembly involved in morphogenesis	7	7.44681	2.66364e-05	54	76	6682	11.3972	0.0371327	1636228_AT, 1629380_AT, 1634091_AT, 1626103_AT, 1641158_A_AT, 1634330_AT, 1631556_AT
GO:0048477~oogenesis	13	13.8298	4.27183e-05	54	393	6682	4.09321	0.0595456	1633700_AT, 1629648_S_AT, 1641651_AT, 1635503_AT, 1634091_AT, 1634330_AT, 1641158_A_AT, 1631556_AT, 1624061_AT, 1636228_AT, 1629380_AT, 1627603_AT, 1626103_AT
GO:0007292~female gamete generation	13	13.8298	5.08103e-05	54	400	6682	4.02157	0.0708214	1633700_AT, 1629648_S_AT, 1641651_AT, 1635503_AT, 1634091_AT, 1634330_AT, 1641158_A_AT, 1631556_AT, 1624061_AT, 1636228_AT, 1629380_AT, 1627603_AT, 1626103_AT
GO:0030198~extracellular matrix organization	4	4.25532	0.000161274	54	14	6682	35.3545	0.224629	1636228_AT, 1641651_AT, 1635503_AT, 1624061_AT
GO:0048610~reproductive cellular process	12	12.766	0.000174786	54	386	6682	3.84686	0.243428	1636228_AT, 1629380_AT, 1629648_S_AT, 1641651_AT, 1635503_AT, 1627603_AT, 1634091_AT, 1626103_AT, 1641158_A_AT, 1634330_AT, 1631556_AT, 1624061_AT
GO:0007276~gamete generation	13	13.8298	0.000582254	54	518	6682	3.10546	0.808784	1633700_AT, 1629648_S_AT, 1641651_AT, 1635503_AT, 1634091_AT, 1634330_AT, 1641158_A_AT, 1631556_AT, 1624061_AT, 1636228_AT, 1629380_AT, 1627603_AT, 1626103_AT
GO:0019953~sexual reproduction	13	13.8298	0.000703443	54	529	6682	3.04089	0.976357	1633700_AT, 1629648_S_AT, 1641651_AT, 1635503_AT, 1634091_AT, 1634330_AT, 1641158_A_AT, 1631556_AT, 1624061_AT, 1636228_AT, 1629380_AT, 1627603_AT, 1626103_AT
GO:0003006~reproductive developmental process	11	11.7021	0.00095266	54	397	6682	3.42858	1.32013	1636228_AT, 1629380_AT, 1629648_S_AT, 1641651_AT, 1635503_AT, 1634091_AT, 1626103_AT, 1641158_A_AT, 1634330_AT, 1631556_AT, 1624061_AT
GO:0048609~reproductive process in a multicellular organism	13	13.8298	0.00118362	54	561	6682	2.86743	1.63773	1633700_AT, 1629648_S_AT, 1641651_AT, 1635503_AT, 1634091_AT, 1634330_AT, 1641158_A_AT, 1631556_AT, 1624061_AT, 1636228_AT, 1629380_AT, 1627603_AT, 1626103_AT
GO:0032504~multicellular organism reproduction	13	13.8298	0.00118362	54	561	6682	2.86743	1.63773	1633700_AT, 1629648_S_AT, 1641651_AT, 1635503_AT, 1634091_AT, 1634330_AT, 1641158_A_AT, 1631556_AT, 1624061_AT, 1636228_AT, 1629380_AT, 1627603_AT, 1626103_AT
GO:0043062~extracellular structure organization	4	4.25532	0.015796	54	67	6682	7.38751	19.9086	1636228_AT, 1641651_AT, 1635503_AT, 1624061_AT
GO:0032989~cellular component morphogenesis	9	9.57447	0.0332024	54	478	6682	2.32985	37.5497	1636228_AT, 1629380_AT, 1633700_AT, 1630753_AT, 1634091_AT, 1626103_AT, 1641158_A_AT, 1634330_AT, 1631556_AT
GO:0031399~regulation of protein modification process	3	3.19149	0.0472475	54	44	6682	8.43687	49.0763	1623826_AT, 1640791_AT, 1638186_A_AT
GO:0009081~branched chain family amino acid metabolic process	2	2.12766	0.0542422	54	7	6682	35.3545	54.0485	1630236_S_AT, 1623770_AT
GO:0007343~egg activation	2	2.12766	0.0617516	54	8	6682	30.9352	58.8824	1641651_AT, 1634330_AT
GO:0001775~cell activation	2	2.12766	0.0692025	54	9	6682	27.4979	63.2084	1641651_AT, 1634330_AT
GO:0031396~regulation of protein ubiquitination	2	2.12766	0.0765953	54	10	6682	24.7481	67.0798	1623826_AT, 1638186_A_AT
Cellular Component
GO:0042600~chorion	11	11.7021	6.65789e-17	42	18	4372	63.6138	1.22125e-13	1636228_AT, 1630377_AT, 1641113_AT, 1629380_AT, 1637707_AT, 1639805_AT, 1634091_AT, 1626103_AT, 1641158_A_AT, 1631556_AT, 1632499_AT
GO:0030312~external encapsulating structure	11	11.7021	1.39555e-16	42	19	4372	60.2657	1.22125e-13	1636228_AT, 1630377_AT, 1641113_AT, 1629380_AT, 1637707_AT, 1639805_AT, 1634091_AT, 1626103_AT, 1641158_A_AT, 1631556_AT, 1632499_AT
GO:0008316~structural constituent of vitelline membrane	3	3.19149	0.00045865	67	4	7449	83.3843	0.56554	1641651_AT, 1635503_AT, 1624061_AT
GO:0005576~extracellular region	12	12.766	0.00436258	42	491	4372	2.54408	4.67363	1636228_AT, 1638196_AT, 1629380_AT, 1641651_AT, 1635503_AT, 1634091_AT, 1641158_A_AT, 1634330_AT, 1631556_AT, 1627551_S_AT, 1624061_AT, 1632499_AT
Molecular Function
GO:0005213~structural constituent of chorion	6	6.38298	5.74026e-09	67	9	7449	74.1194	7.0965e-06	1636228_AT, 1629380_AT, 1634091_AT, 1626103_AT, 1641158_A_AT, 1631556_AT
GO:0005198~structural molecule activity	10	10.6383	0.0142541	67	437	7449	2.54414	16.2628	1636228_AT, 1629380_AT, 1641651_AT, 1635503_AT, 1622898_A_AT, 1634091_AT, 1626103_AT, 1641158_A_AT, 1631556_AT, 1624061_AT
GO:0008970~phospholipase A1 activity	2	2.12766	0.0933177	67	11	7449	20.2144	70.2127	1635868_AT, 1629308_AT
Other
Secreted	10	10.6383	1.68652e-05	91	207	12553	6.66401	0.0178836	1636228_AT, 1638196_AT, 1629380_AT, 1641651_AT, 1635503_AT, 1634091_AT, 1641158_A_AT, 1634330_AT, 1631556_AT, 1627551_S_AT
signal	11	11.7021	0.000727959	91	413	12553	3.67408	0.769282	1636228_AT, 1638196_AT, 1629380_AT, 1629180_AT, 1641651_AT, 1635503_AT, 1634091_AT, 1641158_A_AT, 1634330_AT, 1631556_AT, 1627551_S_AT
IPR013135:Vitelline membrane cysteine-rich domain	3	3.19149	0.000842011	77	6	9978	64.7922	0.992643	1641651_AT, 1635503_AT, 1624061_AT
signal peptide	11	11.7021	0.00312669	29	407	2918	2.71948	3.52045	1636228_AT, 1638196_AT, 1629380_AT, 1629180_AT, 1641651_AT, 1635503_AT, 1634091_AT, 1641158_A_AT, 1634330_AT, 1631556_AT, 1627551_S_AT
IPR008449:Chorion 3	2	2.12766	0.0151763	77	2	9978	129.584	16.5655	1636228_AT, 1626103_AT
IPR005649:Chorion 2	2	2.12766	0.0226789	77	3	9978	86.3896	23.7899	1634091_AT, 1631556_AT
repeat:8; approximate	2	2.12766	0.0285212	29	3	2918	67.0805	28.1904	1641651_AT, 1641158_A_AT
domain:VM	2	2.12766	0.0285212	29	3	2918	67.0805	28.1904	1641651_AT, 1635503_AT
dme00280:Valine, leucine and isoleucine degradation	3	3.19149	0.03367	19	33	2019	9.66029	24.4878	1630236_S_AT, 1623770_AT, 1623335_A_AT
IPR002334:Dol/Ves 1 allergen	2	2.12766	0.0521297	77	7	9978	37.0241	46.9555	1635868_AT, 1629308_AT
SM00098:alkPPc	2	2.12766	0.0641354	25	13	4725	29.0769	42.2563	1637660_AT, 1636287_AT
amino-acid biosynthesis	2	2.12766	0.0827572	91	12	12553	22.9908	59.9909	1623770_AT, 1638624_AT
IPR001952:Alkaline phosphatase	2	2.12766	0.094671	77	13	9978	19.9361	69.2062	1637660_AT, 1636287_AT
IPR009007:Peptidase aspartic, catalytic	2	2.12766	0.094671	77	13	9978	19.9361	69.2062	1630377_AT, 1633182_AT
IPR001461:Peptidase A1	2	2.12766	0.094671	77	13	9978	19.9361	69.2062	1630377_AT, 1633182_AT
