# Supplementary material for: Intrapopulation Genome Size Variation in D. melanogaster Reflects Life History Variation and Plasticity
Source: PLoS Genet. 2014 Jul 24;10(7):e1004522. doi: 10.1371/journal.pgen.1004522 (PMC4109859; doi:10.1371/journal.pgen.1004522)
Supplement: Table S13 — Gene ontology analysis results from GOFinder of genes down-regulated in large genomes. (XLSX) [file pgen.1004522.s016.xlsx]

## Sheet: GOFinder Process Down Small
Table S13: GOFinder gene ontology analysis of genes down regulated in large genomes.
GOID	TERM	CORRECTED_PVALUE	UNCORRECTED_PVALUE	NUM_LIST_ANNOTATIONS	LIST_SIZE	TOTAL_NUM_ANNOTATIONS	POPULATION_SIZE	FDR_RATE	EXPECTED_FALSE_POSITIVES	ANNOTATED_GENES
Biological Process
GO:0007304	chorion-containing eggshell formation	7.85247e-12	2.9632e-14	14	93	133	16085	0	0	Vm26Ab, Cp16, Muc4B, psd, Cp36, Vm34Ca, Cad74A, Cp19, Vm32E, Dec1, Cp18, CG31661, Cp38, ndl
GO:0030703	eggshell formation	8.72819e-12	3.29366e-14	14	93	134	16085	0	0	Vm26Ab, Cp16, Muc4B, psd, Cp36, Vm34Ca, Cad74A, Cp19, Vm32E, Dec1, Cp18, CG31661, Cp38, ndl
GO:0010927	cellular component assembly involved in morphogenesis	5.70131e-10	2.15144e-12	14	93	181	16085	0	0	Vm26Ab, Cp16, Muc4B, psd, Cp36, Vm34Ca, Cad74A, Cp19, Vm32E, Dec1, Cp18, CG31661, Cp38, ndl
GO:0007306	eggshell chorion assembly	1.30968e-08	4.94217e-11	10	93	84	16085	0	0	Cp16, Muc4B, Cp36, Cp19, Cad74A, Dec1, Cp18, CG31661, Cp38, ndl
GO:0030707	ovarian follicle cell development	3.42218e-08	1.29139e-10	15	93	294	16085	0	0	spri, Vm26Ab, Cp16, Muc4B, psd, Cp36, Vm34Ca, Cad74A, Cp19, Vm32E, Dec1, Cp18, CG31661, Cp38, ndl
GO:0007305	vitelline membrane formation involved in chorion-containing eggshell formation	4.40622e-06	1.66272e-08	5	93	15	16085	0	0	Vm26Ab, Vm34Ca, Vm32E, psd, Cp36
GO:0030704	vitelline membrane formation	4.40622e-06	1.66272e-08	5	93	15	16085	0	0	Vm26Ab, Vm34Ca, Vm32E, psd, Cp36
GO:0035803	egg coat formation	4.40622e-06	1.66272e-08	5	93	15	16085	0	0	Vm26Ab, Vm34Ca, Vm32E, psd, Cp36
GO:0085029	extracellular matrix assembly	4.40622e-06	1.66272e-08	5	93	15	16085	0	0	Vm26Ab, Vm34Ca, Vm32E, psd, Cp36
GO:0003006	developmental process involved in reproduction	0.000312701	1.18e-06	17	93	749	16085	0	0	spri, Jafrac1, Cp16, Muc4B, Cp36, PI31, Vm34Ca, Dec1, CG31661, Vm26Ab, psd, Cp19, Cad74A, Vm32E, Cp18, Cp38, ndl
GO:0030198	extracellular matrix organization	0.00032077	1.21045e-06	5	93	33	16085	0	0	Vm26Ab, Vm34Ca, Vm32E, psd, Cp36
GO:0022412	cellular process involved in reproduction in multicellular organism	0.00063864	2.40996e-06	16	93	702	16085	0	0	spri, Vm26Ab, Jafrac1, Cp16, Muc4B, psd, Cp36, Vm34Ca, Cad74A, Cp19, Vm32E, Dec1, Cp18, CG31661, ndl, Cp38
GO:0048477	oogenesis	0.000808901	3.05246e-06	16	93	715	16085	0	0	spri, Vm26Ab, Cp16, Muc4B, psd, Cp36, Vm34Ca, Cad74A, Cp19, Vm32E, Dec1, Cp18, CG31661, ndl, Cp38, Rpd3
GO:0007292	female gamete generation	0.000949656	3.58361e-06	16	93	724	16085	0	0	spri, Vm26Ab, Cp16, Muc4B, psd, Cp36, Vm34Ca, Cad74A, Cp19, Vm32E, Dec1, Cp18, CG31661, ndl, Cp38, Rpd3
GO:0048646	anatomical structure formation involved in morphogenesis	0.00115573	4.36123e-06	14	93	566	16085	0	0	Vm26Ab, Cp16, Muc4B, psd, Cp36, Vm34Ca, Cad74A, Cp19, Vm32E, Dec1, Cp18, CG31661, Cp38, ndl
GO:0043062	extracellular structure organization	0.0026501	1.00004e-05	5	93	50	16085	0	0	Vm26Ab, Vm34Ca, Vm32E, psd, Cp36
Cellular Component
GO:0030312	external encapsulating structure	4.92864e-18	1.07144e-19	13	93	43	16085	0	0	Vm26Ab, CG13083, Cp16, Muc4B, psd, Cp19, CG4009, CG13114, CG31928, Mur2B, Dec1, Cp18, CG31661
GO:0042600	chorion	7.36916e-17	1.60199e-18	12	93	38	16085	0	0	CG13083, Cp16, Muc4B, psd, Cp19, CG4009, CG13114, CG31928, Mur2B, Dec1, Cp18, CG31661
GO:0071944	cell periphery	0.000928604	2.0187e-05	16	93	831	16085	0	0	spri, Vm26Ab, CG13083, Cp16, Muc4B, psd, CG4009, Cad74A, Cp19, Vti1, CG13114, CG31928, Mur2B, Dec1, Cp18, CG31661
Molecular Function
GO:0005213	structural constituent of chorion	5.55737e-10	6.53808e-12	6	93	10	16085	0	0	Cp19, Cp16, Dec1, Cp18, Cp36, Cp38
GO:0008316	structural constituent of vitelline membrane	0.000314123	3.69557e-06	3	93	6	16085	0	0	Vm26Ab, Vm34Ca, Vm32E
GO:0035804	structural constituent of egg coat	0.000314123	3.69557e-06	3	93	6	16085	0	0	Vm26Ab, Vm34Ca, Vm32E
